# Supplementary material for: Exploring dietary habits strongly associated with pancreatic cancer from the perspective of Mendelian randomization
Source: Medicine (Baltimore). 2026 Feb 20;105(8):e47721. doi: 10.1097/MD.0000000000047721 (PMC12928969; doi:10.1097/MD.0000000000047721)
Supplement: Supplementary file 1 [file medi-105-e47721-s001.xlsx]

## Sheet: Supplement S1
The resluts of forward univariable MR analysis between dietary habits phenotypes and adenocarcinom&ductal carcinoma of pancreas.
id	phenotype	nsnp	MR-Egger			Weighted median			Inverse variance weighted			Simple mode			Weighted mode			MR-Egger intercept		MR-PRESSO global	MR-IVW			MR-Egeer			steiger_test_pval	FDR
			p_value	OR	95% OR	p_value	OR	95% OR	p_value	OR	95% OR	p_value	OR	95% OR	p_value	OR	95% OR	egger intercept	p_value	p_value	Q	Q_df	Q_pval	Q	Q_df	Q_pval
ukb-b-5779	Alcohol intake frequency	100	0.512	1.06543	0.88220-1.2867	0.038	1.08599	1.00445-1.17414	0.002	1.09002	1.03231-1.15096	0.905	1.0124	0.82813-1.23768	0.429	1.065	0.91182-1.24391	0.00054	0.80498	0.301	105.686	99	0.30433	105.62	98	0.28159	3.44e-296	0.057
ukb-b-1707	Average weekly spirits intake	4	0.243	5.07619	0.72782-35.4037	0.009	1.90552	1.17475-3.09087	0.005	1.79311	1.19636-2.68751	0.123	2.29531	1.06959-4.92567	0.103	2.31665	1.14072-4.70481	-0.01598	0.39532	0.467	2.73484	3	0.43434	1.58206	2	0.45338	6.21e-10	0.07
ukb-b-8089	Cooked vegetable intake	14	0.976	0.94715	0.02802-32.0172	0.207	0.76391	0.50282-1.16058	0.029	0.70429	0.51387-0.96527	0.571	0.80915	0.39614-1.65277	0.617	0.83437	0.41769-1.66674	-0.00308	0.87118	0.309	15.671	13	0.26735	15.6352	12	0.20852	1.41e-29	0.293
ukb-b-3881	Fresh fruit intake	50	0.603	0.85112	0.46545-1.5564	0.434	0.89406	0.67551-1.18331	0.08	0.85361	0.71498-1.01912	0.961	0.98606	0.56568-1.71885	0.65	0.89495	0.55538-1.44213	3e-05	0.99214	0.543	46.9915	49	0.55492	46.9914	48	0.51414	3.24e-142	0.6
ukb-b-5213	Sushi intake	7	0.431	0.16396	0.00262-10.2779	0.049	0.46557	0.21772-0.99555	0.111	0.5702	0.28594-1.13707	0.413	0.60485	0.19713-1.85589	0.088	0.47762	0.23418-0.97412	0.02866	0.57482	0.439	6.97009	6	0.32362	6.50232	5	0.26036	2.63e-37	0.664
ukb-b-16576	Dried fruit intake	33	0.437	0.70297	0.29259-1.6890	0.186	0.84604	0.66023-1.08415	0.16	0.88391	0.74404-1.05008	0.47	0.80515	0.45023-1.43985	0.313	0.74562	0.42552-1.30649	0.00272	0.60515	0.52	30.6781	32	0.5334	30.4052	31	0.49645	1.81e-82	0.67
ukb-b-15555	Unsalted peanuts intake	4	0.64	0.51675	0.04835-5.5226	0.372	0.67291	0.28181-1.60683	0.19	0.60534	0.28574-1.28243	0.807	0.85214	0.26248-2.76649	0.573	0.72617	0.26868-1.96261	0.00379	0.90287	0.663	1.74052	3	0.62796	1.72147	2	0.42285	2.5e-22	0.67
ukb-b-6500	Pancake intake	4	0.894	0.75626	0.02010-28.4559	0.304	1.33814	0.76813-2.33116	0.198	1.37756	0.84566-2.24401	0.307	1.739	0.71868-4.20786	0.502	1.24064	0.71175-2.16252	0.02041	0.77474	0.689	1.03355	3	0.79313	0.92664	2	0.62919	1.91e-25	0.67
ukb-b-6324	Processed meat intake	21	0.834	0.9119	0.38974-2.1336	0.578	0.93029	0.72101-1.20031	0.201	0.89308	0.75098-1.06206	0.89	0.96735	0.60688-1.54195	0.816	0.94342	0.58111-1.53164	-0.00032	0.96134	0.544	18.4658	20	0.55675	18.4634	19	0.49171	2.52e-49	0.67
ukb-b-12912	Snackpot intake	12	0.377	0.16329	0.00349-7.6310	0.565	1.63215	0.30717-8.67230	0.225	2.15485	0.62406-7.44057	0.672	1.71265	0.15129-19.38808	0.598	1.60495	0.29159-8.83392	0.02489	0.19484	0.736	8.08908	11	0.7053	6.15839	10	0.80178	7.36e-66	0.674
ukb-b-5640	Pork intake	10	0.144	0.15958	0.01732-1.4704	0.313	0.77443	0.47155-1.27186	0.253	0.80564	0.55606-1.16725	0.333	0.63818	0.26990-1.50902	0.245	0.62386	0.29680-1.31130	0.01628	0.18558	0.401	9.49261	9	0.3931	7.39518	8	0.49466	2.13e-22	0.691
ukb-b-11348	Bread intake	27	0.014	2.69082	1.28577-5.6313	0.171	1.17299	0.93355-1.47383	0.329	1.08872	0.91774-1.29155	0.303	1.25587	0.82125-1.92049	0.259	1.23184	0.86420-1.75587	-0.01331	0.02129	0.234	31.4091	26	0.21338	25.2989	25	0.44573	1.43e-67	0.799
ukb-b-13516	Scotch egg intake	16	0.285	2.30797	0.52787-10.0909	0.319	1.6522	0.61580-4.43283	0.387	1.38824	0.66028-2.91878	0.213	2.58672	0.61813-10.82478	0.392	1.77064	0.49706-6.30748	-0.00644	0.44736	0.991	5.32214	15	0.98903	4.71096	14	0.98944	5.56e-95	0.799
ukb-b-6066	Tea intake	40	0.316	1.11967	0.90043-1.3923	0.134	1.12101	0.96540-1.30170	0.387	1.04495	0.94585-1.15445	0.691	1.06515	0.78188-1.45103	0.165	1.14537	0.94927-1.38197	-0.00144	0.48914	0.764	31.8711	39	0.78395	31.3832	38	0.76743	1.06e-165	0.799
ukb-b-8006	Poultry intake	8	0.728	0.18316	0.00002-1671.8529	0.636	1.11935	0.70186-1.78520	0.399	1.16995	0.81206-1.68555	0.91	1.04941	0.46979-2.34415	0.929	0.96392	0.44286-2.09806	0.01989	0.70379	0.606	5.26164	7	0.62807	5.10254	6	0.53073	1.48e-16	0.799
ukb-b-5174	Average weekly beer plus cider intake	16	0.543	1.55841	0.38647-6.2843	0.457	0.87638	0.61910-1.24059	0.483	0.91566	0.71578-1.17135	0.497	1.2417	0.67475-2.28502	0.512	1.24822	0.65389-2.38276	-0.00618	0.46019	0.798	11.0026	15	0.75241	10.4259	14	0.73043	2.52e-56	0.906
ukb-b-1996	Salad / raw vegetable intake	11	0.363	2.40465	0.39893-14.4947	0.938	0.979	0.57581-1.66451	0.557	1.12225	0.76393-1.64862	0.878	0.93701	0.41589-2.11108	0.894	0.94809	0.44105-2.03804	-0.008	0.41672	0.746	6.6429	10	0.75867	5.91831	9	0.74807	2.24e-29	0.981
ukb-b-14898	Water intake	36	0.5	0.86622	0.57313-1.3092	0.573	1.06955	0.84638-1.35157	0.606	1.04181	0.89156-1.21740	0.345	1.22302	0.80986-1.84696	0.399	1.13365	0.84985-1.51221	0.00299	0.35083	0.091	46.3487	35	0.09504	45.1601	34	0.09554	6.62e-114	0.981
ukb-b-5237	Coffee intake	36	0.17	1.19609	0.93142-1.5360	0.95	0.9938	0.81784-1.20762	0.67	1.02869	0.90311-1.17172	0.882	0.96832	0.63505-1.47650	0.569	1.06376	0.86182-1.31302	-0.00285	0.17737	0.353	37.1598	35	0.36979	35.1956	34	0.41136	1.39e-186	0.981
ukb-b-4078	Green tea intake	16	0.878	0.9995	0.99316-1.0059	0.429	1.002	0.99705-1.00698	0.708	0.99933	0.99582-1.00285	0.656	1.0017	0.99438-1.00908	0.527	1.0019	0.99615-1.00769	-0.00048	0.95113	0.884	9.20194	15	0.86672	9.19804	14	0.81816	4.2e-87	0.981
ukb-b-3460	Alcohol intake versus 10 years previously	12	0.948	1.06147	0.18698-6.0260	0.672	0.91287	0.59832-1.39279	0.732	1.06068	0.75684-1.48649	0.539	0.79682	0.39495-1.60759	0.589	0.81638	0.39918-1.66962	-1e-05	0.99933	0.916	5.24638	11	0.91865	5.24638	10	0.87412	3.57e-37	0.981
ukb-b-5239	Average weekly red wine intake	16	0.991	0.99421	0.36032-2.7433	0.834	0.96844	0.71745-1.30724	0.775	1.03151	0.83394-1.27588	0.965	0.98787	0.57579-1.69484	0.785	0.93288	0.57136-1.52314	0.00052	0.94299	0.516	14.5719	15	0.48267	14.5664	14	0.40842	1.28e-52	0.981
ukb-b-14179	Lamb/mutton intake	26	0.18	0.457	0.15030-1.3896	0.836	1.03485	0.74836-1.43102	0.782	1.03232	0.82400-1.29331	0.42	1.29931	0.69463-2.43036	0.424	1.29	0.69854-2.38227	0.00879	0.15546	0.699	20.3606	25	0.72766	18.2096	24	0.79272	5.36e-65	0.981
ukb-b-17627	Non-oily fish intake	9	0.9	1.10283	0.25121-4.8415	0.9	0.97358	0.64121-1.47824	0.785	0.95552	0.68940-1.32438	0.949	1.02028	0.56112-1.85515	0.876	0.95483	0.54535-1.67176	-0.00183	0.85112	0.878	3.93462	8	0.86297	3.89669	7	0.7916	3.09e-29	0.981
ukb-b-2862	Beef intake	10	0.184	4.61988	0.58566-36.4433	0.791	0.94252	0.60782-1.46151	0.841	1.04058	0.70583-1.53408	0.521	0.79268	0.40094-1.56718	0.686	0.87051	0.45443-1.66756	-0.01827	0.18854	0.182	13.3903	9	0.14572	10.6419	8	0.22283	5.57e-23	0.989
ukb-b-13344	Herbal tea intake	17	0.88	1.00153	0.98224-1.0212	0.729	1.00065	0.99699-1.00433	0.923	1.00016	0.99698-1.00335	0.757	0.99908	0.99338-1.00481	0.878	1.0003	0.99651-1.00411	-0.00532	0.8905	0.057	26.2479	16	0.05064	26.2136	15	0.03584	9.95e-87	0.989
ukb-b-5522	Tofu intake	5	0.529	17.9076	0.00621-51659.2995	0.798	0.85331	0.25296-2.87844	0.927	1.06049	0.30370-3.70305	0.776	0.80926	0.20667-3.16887	0.833	0.87895	0.28488-2.71190	-0.07208	0.53143	0.321	6.54771	4	0.16181	5.61631	3	0.13185	1.86e-26	0.989
ukb-b-15926	Cereal intake	33	0.296	0.6801	0.33385-1.3854	0.87	1.01864	0.81607-1.27151	0.95	1.00543	0.84993-1.18937	0.788	0.94158	0.60918-1.45535	0.955	0.9887	0.66869-1.46185	0.00567	0.2764	0.126	41.0121	32	0.132	39.4499	31	0.14192	2.95e-89	0.989
ukb-b-2209	Oily fish intake	56	0.115	0.65664	0.39224-1.0993	0.404	0.93341	0.79384-1.09752	0.977	1.00177	0.88847-1.12950	0.264	0.8136	0.56869-1.16400	0.321	0.83311	0.58268-1.19117	0.00625	0.10461	0.182	64.8456	55	0.17089	61.7308	54	0.2193	3.97e-142	0.989
ukb-b-1489	Cheese intake	57	0.388	1.23576	0.76711-1.9907	0.147	0.89864	0.77779-1.03827	0.989	1.00076	0.89383-1.12048	0.379	0.86337	0.62418-1.19422	0.379	0.86337	0.62408-1.19442	-0.00359	0.37598	0.062	73.4254	56	0.05904	72.377	55	0.0581	1.36e-123	0.989

## Sheet: Supplement S3
Phenotypic information on dietary habits
id	Trait	Population	Sex	Unit	Year	Sample size	NSNP	Consortium	Author
ukb-b-5779	Alcohol intake frequency.	European	Males and females	SD	2018	462346	9851867	MRC-IEU	Ben Elsworth
ukb-b-1707	Average weekly spirits intake	European	Males and females	SD	2018	326565	9851867	MRC-IEU	Ben Elsworth
ukb-b-8089	Cooked vegetable intake	European	Males and females	SD	2018	448651	9851867	MRC-IEU	Ben Elsworth
ukb-b-3881	Fresh fruit intake	European	Males and females	SD	2018	446462	9851867	MRC-IEU	Ben Elsworth
ukb-b-5213	Sushi intake	European	Males and females	SD	2018	64949	9851867	MRC-IEU	Ben Elsworth
ukb-b-16576	Dried fruit intake	European	Males and females	SD	2018	421764	9851867	MRC-IEU	Ben Elsworth
ukb-b-15555	Unsalted peanuts intake	European	Males and females	SD	2018	64949	9851867	MRC-IEU	Ben Elsworth
ukb-b-6500	Pancake intake	European	Males and females	SD	2018	64949	9851867	MRC-IEU	Ben Elsworth
ukb-b-6324	Processed meat intake	European	Males and females	SD	2018	461981	9851867	MRC-IEU	Ben Elsworth
ukb-b-12912	Snackpot intake	European	Males and females	SD	2018	64946	9851867	MRC-IEU	Ben Elsworth
ukb-b-5640	Pork intake	European	Males and females	SD	2018	460162	9851867	MRC-IEU	Ben Elsworth
ukb-b-11348	Bread intake	European	Males and females	SD	2018	452236	9851867	MRC-IEU	Ben Elsworth
ukb-b-13516	Scotch egg intake	European	Males and females	SD	2018	64949	9851867	MRC-IEU	Ben Elsworth
ukb-b-6066	Tea intake	European	Males and females	SD	2018	447485	9851867	MRC-IEU	Ben Elsworth
ukb-b-8006	Poultry intake	European	Males and females	SD	2018	461900	9851867	MRC-IEU	Ben Elsworth
ukb-b-5174	Average weekly beer plus cider intake	European	Males and females	SD	2018	327634	9851867	MRC-IEU	Ben Elsworth
ukb-b-1996	Salad / raw vegetable intake	European	Males and females	SD	2018	435435	9851867	MRC-IEU	Ben Elsworth
ukb-b-14898	Water intake	European	Males and females	SD	2018	427588	9851867	MRC-IEU	Ben Elsworth
ukb-b-5237	Coffee intake	European	Males and females	SD	2018	428860	9851867	MRC-IEU	Ben Elsworth
ukb-b-4078	Green tea intake	European	Males and females	SD	2018	64949	9851867	MRC-IEU	Ben Elsworth
ukb-b-3460	Alcohol intake versus 10 years previously	European	Males and females	SD	2018	428117	9851867	MRC-IEU	Ben Elsworth
ukb-b-5239	Average weekly red wine intake	European	Males and females	SD	2018	327026	9851867	MRC-IEU	Ben Elsworth
ukb-b-14179	Lamb/mutton intake	European	Males and females	SD	2018	460006	9851867	MRC-IEU	Ben Elsworth
ukb-b-17627	Non-oily fish intake	European	Males and females	SD	2018	460880	9851867	MRC-IEU	Ben Elsworth
ukb-b-2862	Beef intake	European	Males and females	SD	2018	461053	9851867	MRC-IEU	Ben Elsworth
ukb-b-13344	Herbal tea intake	European	Males and females	SD	2018	64949	9851867	MRC-IEU	Ben Elsworth
ukb-b-5522	Tofu intake	European	Males and females	SD	2018	64945	9851867	MRC-IEU	Ben Elsworth
ukb-b-15926	Cereal intake	European	Males and females	SD	2018	441640	9851867	MRC-IEU	Ben Elsworth
ukb-b-2209	Oily fish intake	European	Males and females	SD	2018	460443	9851867	MRC-IEU	Ben Elsworth
ukb-b-1489	Cheese intake	European	Males and females	SD	2018	451486	9851867	MRC-IEU	Ben Elsworth

## Sheet: Legends
Legends for Supplemental Files
Supplementary file 1: The results of forward univariable MR analysis between dietary habits phenotypes and adenocarcinoma & ductal carcinoma of pancreas.
Supplementary file 2:
S2.1 The IVs SNPs involved in dietary habits phenotypes to adenocarcinoma & ductal carcinoma of pancreas.
S2.2 The single SNP's effect estimated in dietary habits phenotypes to adenocarcinoma & ductal carcinoma of pancreas.
Supplementary file 3: Phenotypic information on dietary habits.
