# Supplementary material for: Exploring dietary habits strongly associated with pancreatic cancer from the perspective of Mendelian randomization
Source: Medicine (Baltimore). 2026 Feb 20;105(8):e47721. doi: 10.1097/MD.0000000000047721 (PMC12928969; doi:10.1097/MD.0000000000047721)
Supplement: Supplementary file 2 [file medi-105-e47721-s002.xlsx]

## Sheet: Table of Contents
Table of Contents
S2.1 The IVs SNPs involved in dietary habits phenotypes to adenocarcinom&ductal carcinoma of pancreas.
S2.2 The single SNP's effect estimated in dietary habits phenotypes to adenocarcinom&ductal carcinoma of pancreas.

## Sheet: S2.1
S2.1 The IVs SNPs involved in dietary habits phenotypes to adenocarcinom&ductal carcinoma of pancreas.
id	SNP	effect_allele.exposure	other_allele.exposure	effect_allele.outcome	other_allele.outcome	beta.exposure	beta.outcome	eaf.exposure	eaf.outcome	remove	palindromic	ambiguous	id.outcome	pos.outcome	pval.outcome	se.outcome	outcome	mr_keep.outcome	pval_origin.outcome	data_source.outcome	samplesize.outcome	ncase.outcome	ncontrol.outcome	se.exposure	pos.exposure	samplesize.exposure	chr.exposure	pval.exposure	mr_keep.exposure	pval_origin.exposure	data_source.exposure	action	SNP_index	mr_keep	R2	F	rsq.exposure	effective_n.exposure	rsq.outcome	effective_n.outcome	steiger_dir	steiger_pval
ukb-b-11348	rs10211137	C	T	C	T	-0.0244893	-0.0225826	0.064479	0.0567439	FALSE	FALSE	FALSE	g7rjvm	44386934	0.04741	0.0113903	outcome	TRUE	reported	textfile	314924	731	314193	0.00405915	44614073	452236	2	1.6e-09	TRUE	reported	igd	2	1	TRUE	8.0479e-05	36.3983	8.04793e-05	452236	1.24816e-05	314924	TRUE	0.0191201
	rs10761661	T	C	T	C	-0.0114852	-0.000197183	0.45322	0.400661	FALSE	FALSE	FALSE	g7rjvm	62765375	0.970794	0.00538573	outcome	TRUE	reported	textfile	314924	731	314193	0.00200486	64525135	452236	10	1e-08	TRUE	reported	igd	2	1	TRUE	7.25625e-05	32.8176	7.25628e-05	452236	4.25644e-09	314924	TRUE	0.000270269
	rs11060853	G	A	G	A	-0.012789	0.00421771	0.411804	0.402476	FALSE	FALSE	FALSE	g7rjvm	122939524	0.433366	0.00538355	outcome	TRUE	reported	textfile	314924	731	314193	0.00202087	123424071	452236	12	2.5e-10	TRUE	reported	igd	2	1	TRUE	8.85509e-05	40.0493	8.85513e-05	452236	1.949e-06	314924	TRUE	0.000554161
	rs11183201	C	T	C	T	-0.016725	-0.00706701	0.507856	0.494144	FALSE	FALSE	FALSE	g7rjvm	45777199	0.178864	0.00525718	outcome	TRUE	reported	textfile	314924	731	314193	0.00199574	46170982	452236	12	5.30029e-17	TRUE	reported	igd	2	1	TRUE	0.000155272	70.23	0.000155272	452236	5.738e-06	314924	TRUE	1.44371e-05
	rs11628639	C	T	C	T	-0.013495	-0.00501501	0.243333	0.192767	FALSE	FALSE	FALSE	g7rjvm	97371231	0.454581	0.00670634	outcome	TRUE	reported	textfile	314924	731	314193	0.00232226	97837568	452236	14	6.19998e-09	TRUE	reported	igd	2	1	TRUE	7.46666e-05	33.7693	7.4667e-05	452236	1.7757e-06	314924	TRUE	0.00163805
	rs13016665	A	C	A	C	0.0147544	0.00268173	0.423235	0.473194	FALSE	FALSE	FALSE	g7rjvm	57768213	0.61178	0.00528384	outcome	TRUE	reported	textfile	314924	731	314193	0.00202829	57995348	452236	2	3.50026e-13	TRUE	reported	igd	2	1	TRUE	0.000116995	52.9153	0.000116995	452236	8.17951e-07	314924	TRUE	1.94663e-05
	rs13023099	A	C	A	C	-0.0114708	0.00235714	0.571784	0.433629	FALSE	FALSE	FALSE	g7rjvm	199840900	0.659335	0.00534704	outcome	TRUE	reported	textfile	314924	731	314193	0.00202287	200705623	452236	2	1.40001e-08	TRUE	reported	igd	2	1	TRUE	7.10977e-05	32.1551	7.1098e-05	452236	6.17079e-07	314924	TRUE	0.000985421
	rs17083079	A	G	A	G	0.0301138	-0.00872703	0.047423	0.013119	FALSE	FALSE	FALSE	g7rjvm	93347901	0.708649	0.0233549	outcome	TRUE	reported	textfile	314924	731	314193	0.00467938	92683607	452236	5	1.2e-10	TRUE	reported	igd	2	1	TRUE	9.15692e-05	41.4145	9.15696e-05	452236	4.43378e-07	314924	TRUE	0.000124924
	rs1940033	T	C	T	C	-0.011079	0.00442328	0.592727	0.570109	FALSE	FALSE	FALSE	g7rjvm	132012913	0.406602	0.00532997	outcome	TRUE	reported	textfile	314924	731	314193	0.00202843	131882807	452236	11	4.70002e-08	TRUE	reported	igd	2	1	TRUE	6.5961e-05	29.8318	6.59613e-05	452236	2.18693e-06	314924	TRUE	0.00420665
	rs1994315	C	T	C	T	-0.0168239	-0.000292353	0.685162	0.553307	FALSE	FALSE	FALSE	g7rjvm	85094998	0.95601	0.00529997	outcome	TRUE	reported	textfile	314924	731	314193	0.00214445	85144149	452236	3	4.30031e-15	TRUE	reported	igd	2	1	TRUE	0.000136081	61.5488	0.000136082	452236	9.66196e-09	314924	TRUE	6.22568e-07
	rs2068650	C	A	C	A	-0.013938	0.00127292	0.472074	0.532791	FALSE	FALSE	FALSE	g7rjvm	167408289	0.809402	0.00527749	outcome	TRUE	reported	textfile	314924	731	314193	0.00199929	166835294	452236	5	3.10027e-12	TRUE	reported	igd	2	1	TRUE	0.000107458	48.6012	0.000107458	452236	1.84733e-07	314924	TRUE	1.85721e-05
	rs2517678	T	C	T	C	0.013233	0.00483232	0.368395	0.358291	FALSE	FALSE	FALSE	g7rjvm	29965448	0.37953	0.005499	outcome	TRUE	reported	textfile	314924	731	314193	0.00208598	29933225	452236	6	2.19999e-10	TRUE	reported	igd	2	1	TRUE	8.898e-05	40.2434	8.89804e-05	452236	2.45211e-06	314924	TRUE	0.000699589
	rs28406095	A	G	A	G	-0.010949	0.00393455	0.461729	0.502775	FALSE	FALSE	FALSE	g7rjvm	41532894	0.454469	0.00526019	outcome	TRUE	reported	textfile	314924	731	314193	0.00200012	41825092	452236	15	4.39997e-08	TRUE	reported	igd	2	1	TRUE	6.62587e-05	29.9664	6.6259e-05	452236	1.77657e-06	314924	TRUE	0.00335697
	rs4665972	C	T	C	T	-0.0142361	-0.0042142	0.604541	0.624193	FALSE	FALSE	FALSE	g7rjvm	27375230	0.43821	0.00543613	outcome	TRUE	reported	textfile	314924	731	314193	0.00204335	27598097	452236	2	3.19963e-12	TRUE	reported	igd	2	1	TRUE	0.000107321	48.5394	0.000107321	452236	1.9083e-06	314924	TRUE	0.000109487
	rs4984685	A	G	A	G	0.0135849	-0.0124894	0.201006	0.316718	FALSE	FALSE	FALSE	g7rjvm	704230	0.0280046	0.00568419	outcome	TRUE	reported	textfile	314924	731	314193	0.00248083	754230	452236	16	4.39997e-08	TRUE	reported	igd	2	1	TRUE	6.63017e-05	29.9859	6.6302e-05	452236	1.53298e-05	314924	TRUE	0.0685381
	rs596878	C	A	C	A	-0.011739	-0.00458517	0.449595	0.368897	FALSE	FALSE	FALSE	g7rjvm	139965099	0.400891	0.00545833	outcome	TRUE	reported	textfile	314924	731	314193	0.00201069	140286236	452236	6	5.30005e-09	TRUE	reported	igd	2	1	TRUE	7.53658e-05	34.0855	7.53661e-05	452236	2.24072e-06	314924	TRUE	0.001964
	rs62091167	C	A	C	A	-0.0138402	-0.00600521	0.215931	0.221659	FALSE	FALSE	FALSE	g7rjvm	55463399	0.345118	0.00636077	outcome	TRUE	reported	textfile	314924	731	314193	0.0024253	53130630	452236	18	1.2e-08	TRUE	reported	igd	2	1	TRUE	7.20041e-05	32.5651	7.20044e-05	452236	2.8303e-06	314924	TRUE	0.00337502
	rs656817	G	A	G	A	-0.0126883	0.010236	0.334442	0.306407	FALSE	FALSE	FALSE	g7rjvm	43414970	0.0729424	0.00570823	outcome	TRUE	reported	textfile	314924	731	314193	0.00210929	40994935	452236	18	1.79999e-09	TRUE	reported	igd	2	1	TRUE	8.00082e-05	36.1853	8.00085e-05	452236	1.02106e-05	314924	TRUE	0.0132385
	rs6741066	T	C	T	C	0.0129011	0.00162874	0.740557	0.72586	FALSE	FALSE	FALSE	g7rjvm	43982338	0.783073	0.00591586	outcome	TRUE	reported	textfile	314924	731	314193	0.0022724	44209477	452236	2	1.40001e-08	TRUE	reported	igd	2	1	TRUE	7.12669e-05	32.2316	7.12672e-05	452236	2.40694e-07	314924	TRUE	0.000612415
	rs6754311	C	T	C	T	0.0141353	0.00692701	0.264485	0.40102	FALSE	FALSE	FALSE	g7rjvm	135950412	0.2037	0.00544971	outcome	TRUE	reported	textfile	314924	731	314193	0.00224657	136707982	452236	2	3.09999e-10	TRUE	reported	igd	2	1	TRUE	8.7532e-05	39.5884	8.75324e-05	452236	5.13026e-06	314924	TRUE	0.00224821
	rs73802707	T	C	T	C	-0.0159296	-0.0174914	0.153694	0.0850161	FALSE	FALSE	FALSE	g7rjvm	17930696	0.0630681	0.00941047	outcome	TRUE	reported	textfile	314924	731	314193	0.00276165	17932319	452236	4	8e-09	TRUE	reported	igd	2	1	TRUE	7.35657e-05	33.2714	7.3566e-05	452236	1.09703e-05	314924	TRUE	0.0232956
	rs7802468	T	C	T	C	-0.0233527	-0.00391849	0.371501	0.342007	FALSE	FALSE	FALSE	g7rjvm	144007323	0.481888	0.00557181	outcome	TRUE	reported	textfile	314924	731	314193	0.00205629	143704416	452236	7	6.90081e-30	TRUE	reported	igd	2	1	TRUE	0.000285113	128.974	0.000285114	452236	1.57051e-06	314924	TRUE	1.6279e-11
	rs79436018	C	T	C	T	-0.0176147	0.00527414	0.116276	0.109252	FALSE	FALSE	FALSE	g7rjvm	128053980	0.536702	0.00853686	outcome	TRUE	reported	textfile	314924	731	314193	0.00311645	127694032	452236	7	1.6e-08	TRUE	reported	igd	2	1	TRUE	7.06373e-05	31.9469	7.06377e-05	452236	1.212e-06	314924	TRUE	0.00164958
	rs7965658	A	G	A	G	0.0182727	0.0120432	0.196545	0.22241	FALSE	FALSE	FALSE	g7rjvm	49594146	0.0579349	0.00635126	outcome	TRUE	reported	textfile	314924	731	314193	0.00250594	49987929	452236	12	3.10027e-13	TRUE	reported	igd	2	1	TRUE	0.000117557	53.1695	0.000117557	452236	1.14171e-05	314924	TRUE	0.00130027
	rs9323989	C	T	C	T	-0.0116143	0.00935944	0.379169	0.359067	FALSE	FALSE	FALSE	g7rjvm	98121332	0.0873132	0.00547417	outcome	TRUE	reported	textfile	314924	731	314193	0.00205547	98587669	452236	14	1.6e-08	TRUE	reported	igd	2	1	TRUE	7.0594e-05	31.9273	7.05943e-05	452236	9.28231e-06	314924	TRUE	0.0210262
	rs941573	T	G	T	G	-0.0133318	-0.00197791	0.776097	0.845736	FALSE	FALSE	FALSE	g7rjvm	100902779	0.787742	0.00734614	outcome	TRUE	reported	textfile	314924	731	314193	0.00240627	101369116	452236	14	2.99999e-08	TRUE	reported	igd	2	1	TRUE	6.78726e-05	30.6964	6.78729e-05	452236	2.30193e-07	314924	TRUE	0.000828675
	rs9662365	T	C	T	C	0.0121661	-0.00180345	0.499481	0.463778	FALSE	FALSE	FALSE	g7rjvm	97995887	0.731744	0.00526085	outcome	TRUE	reported	textfile	314924	731	314193	0.00198921	98461443	452236	1	9.59997e-10	TRUE	reported	igd	2	1	TRUE	8.27067e-05	37.4059	8.2707e-05	452236	3.73158e-07	314924	TRUE	0.000256846
ukb-b-12912	rs113106592	A	G	A	G	0.0123073	0.0133273	0.010275	0.0267761	FALSE	FALSE	FALSE	g7rjvm	140366944	0.417742	0.0164464	outcome	TRUE	reported	textfile	314924	731	314193	0.00198808	141288098	64946	4	5.99998e-10	TRUE	reported	igd	2	1	TRUE	0.000589725	38.3217	0.000589743	64946	2.08516e-06	314924	TRUE	1.15219e-07
	rs113278375	C	T	C	T	0.00863406	0.0128396	0.016837	0.0105406	FALSE	FALSE	FALSE	g7rjvm	76335720	0.621829	0.02603	outcome	TRUE	reported	textfile	314924	731	314193	0.00146309	74331801	64946	17	3.59998e-09	TRUE	reported	igd	2	1	TRUE	0.000535924	34.8237	0.00053594	64946	7.72594e-07	314924	TRUE	2.3573e-07
	rs11663173	T	C	T	C	0.0101534	-0.0196242	0.010447	0.00618163	FALSE	FALSE	FALSE	g7rjvm	53360932	0.556957	0.0334104	outcome	TRUE	reported	textfile	314924	731	314193	0.00185236	50887302	64946	18	4.20001e-08	TRUE	reported	igd	2	1	TRUE	0.000462401	30.0441	0.000462415	64946	1.09551e-06	314924	TRUE	2.05901e-06
	rs117729114	C	T	C	T	0.00687065	0.00125191	0.030903	0.0312553	FALSE	FALSE	FALSE	g7rjvm	73854836	0.935661	0.0155083	outcome	TRUE	reported	textfile	314924	731	314193	0.00112078	76469752	64946	9	8.79995e-10	TRUE	reported	igd	2	1	TRUE	0.000578297	37.5787	0.000578315	64946	2.06926e-08	314924	TRUE	2.89433e-08
	rs145135330	A	G	A	G	0.0118495	-0.0417923	0.0103	0.00198735	FALSE	FALSE	FALSE	g7rjvm	51685354	0.454968	0.055935	outcome	TRUE	reported	textfile	314924	731	314193	0.0020004	53445114	64946	10	3.09999e-09	TRUE	reported	igd	2	1	TRUE	0.000539982	35.0875	0.000539999	64946	1.77264e-06	314924	TRUE	3.69508e-07
	rs145419059	A	G	A	G	0.0113748	-0.0586269	0.010412	0.00117764	FALSE	FALSE	FALSE	g7rjvm	62388426	0.464823	0.0802088	outcome	TRUE	reported	textfile	314924	731	314193	0.00196666	62422330	64946	16	7.29995e-09	TRUE	reported	igd	2	1	TRUE	0.000514817	33.4515	0.000514833	64946	1.69647e-06	314924	TRUE	6.92225e-07
	rs147659846	C	T	C	T	0.00798197	-0.00155291	0.018212	0.0102097	FALSE	FALSE	FALSE	g7rjvm	59633786	0.952381	0.0260045	outcome	TRUE	reported	textfile	314924	731	314193	0.00142638	60499504	64946	4	2.19999e-08	TRUE	reported	igd	2	1	TRUE	0.000481934	31.3138	0.000481949	64946	1.13238e-08	314924	TRUE	3.97682e-07
	rs150360581	T	C	T	C	0.0100067	0.05097	0.012909	0.00543383	FALSE	FALSE	FALSE	g7rjvm	111360212	0.171429	0.0372689	outcome	TRUE	reported	textfile	314924	731	314193	0.00172919	114122492	64946	9	7.19996e-09	TRUE	reported	igd	2	1	TRUE	0.000515371	33.4875	0.000515387	64946	5.93924e-06	314924	TRUE	2.56234e-06
	rs190398287	C	A	C	A	0.0101871	0.0151231	0.0106	0.00168966	FALSE	FALSE	FALSE	g7rjvm	114386210	0.808999	0.062565	outcome	TRUE	reported	textfile	314924	731	314193	0.00186207	115398439	64946	8	4.49997e-08	TRUE	reported	igd	2	1	TRUE	0.000460635	29.9292	0.000460649	64946	1.85531e-07	314924	TRUE	1.05593e-06
	rs35859192	T	C	T	C	0.00520094	0.0243719	0.050572	0.0635181	FALSE	FALSE	FALSE	g7rjvm	155466801	0.0251148	0.0108821	outcome	TRUE	reported	textfile	314924	731	314193	0.000864846	154846361	64946	5	1.79999e-09	TRUE	reported	igd	2	1	TRUE	0.000556534	36.1637	0.000556551	64946	1.59273e-05	314924	TRUE	5.39036e-06
	rs4727934	G	A	G	A	-0.00768484	0.00859974	0.976816	0.981089	FALSE	FALSE	FALSE	g7rjvm	121570784	0.661474	0.0196395	outcome	TRUE	reported	textfile	314924	731	314193	0.00128317	121210838	64946	7	2.1e-09	TRUE	reported	igd	2	1	TRUE	0.000551962	35.8664	0.000551979	64946	6.08845e-07	314924	TRUE	1.35367e-07
	rs59914248	A	G	A	G	0.0124897	0.00370251	0.007539	0.0422969	FALSE	FALSE	FALSE	g7rjvm	71927853	0.778105	0.0131393	outcome	TRUE	reported	textfile	314924	731	314193	0.00221929	71977004	64946	3	1.79999e-08	TRUE	reported	igd	2	1	TRUE	0.000487429	31.6711	0.000487444	64946	2.52142e-07	314924	TRUE	5.52233e-07
ukb-b-13344	rs112933961	A	C	A	C	4.94506	0.00128416	0.005853	0.00820466	FALSE	FALSE	FALSE	g7rjvm	17809430	0.966903	0.0309488	outcome	TRUE	reported	textfile	314924	731	314193	0.828744	17809661	64949	6	2.39999e-09	TRUE	reported	igd	2	1	TRUE	0.000547888	35.6032	0.000547905	64949	5.46698e-09	314924	TRUE	6.11993e-08
	rs114605739	G	A	G	A	3.2706	0.0737439	0.010861	0.00480236	FALSE	FALSE	FALSE	g7rjvm	138309833	0.0455229	0.0368758	outcome	TRUE	reported	textfile	314924	731	314193	0.584593	139230987	64949	4	2.19999e-08	TRUE	reported	igd	2	1	TRUE	0.000481688	31.2993	0.000481703	64949	1.26987e-05	314924	TRUE	1.98413e-05
	rs141436163	T	G	T	G	2.49682	-0.0108612	0.018642	0.02495	FALSE	FALSE	FALSE	g7rjvm	24586228	0.523785	0.0170366	outcome	TRUE	reported	textfile	314924	731	314193	0.443009	22166192	64949	18	1.7e-08	TRUE	reported	igd	2	1	TRUE	0.000488838	31.7641	0.000488853	64949	1.29058e-06	314924	TRUE	1.12951e-06
	rs141595975	C	T	C	T	4.23585	-0.0327355	0.009742	0.0132556	FALSE	FALSE	FALSE	g7rjvm	157686811	0.15572	0.0230594	outcome	TRUE	reported	textfile	314924	731	314193	0.669053	157656601	64949	1	2.39999e-10	TRUE	reported	igd	2	1	TRUE	0.000616765	40.0818	0.000616784	64949	6.39935e-06	314924	TRUE	2.2558e-07
	rs142141377	C	A	C	A	4.95948	-0.0618835	0.006138	0.00406447	FALSE	FALSE	FALSE	g7rjvm	209469760	0.165534	0.0446265	outcome	TRUE	reported	textfile	314924	731	314193	0.797242	209643105	64949	1	4.90004e-10	TRUE	reported	igd	2	1	TRUE	0.000595471	38.6971	0.00059549	64949	6.10602e-06	314924	TRUE	3.57843e-07
	rs146680299	T	C	T	C	2.86998	-0.0291884	0.014203	0.0208034	FALSE	FALSE	FALSE	g7rjvm	71903355	0.113779	0.0184569	outcome	TRUE	reported	textfile	314924	731	314193	0.515989	72815590	64949	8	2.69998e-08	TRUE	reported	igd	2	1	TRUE	0.000476099	30.936	0.000476114	64949	7.94139e-06	314924	TRUE	1.03367e-05
	rs146747894	A	G	A	G	3.42362	-0.00679873	0.010457	0.0292135	FALSE	FALSE	FALSE	g7rjvm	111666762	0.665129	0.0157072	outcome	TRUE	reported	textfile	314924	731	314193	0.597023	112678991	64949	8	9.80009e-09	TRUE	reported	igd	2	1	TRUE	0.000506054	32.8833	0.000506069	64949	5.94915e-07	314924	TRUE	4.61037e-07
	rs148342659	T	C	T	C	4.24384	-0.0271081	0.006752	0.0291697	FALSE	FALSE	FALSE	g7rjvm	103647291	0.0835622	0.015666	outcome	TRUE	reported	textfile	314924	731	314193	0.748342	103518019	64949	11	1.40001e-08	TRUE	reported	igd	2	1	TRUE	0.000494915	32.1591	0.00049493	64949	9.50768e-06	314924	TRUE	8.68565e-06
	rs148443638	A	G	A	G	3.845	0.0164677	0.009776	0.0682739	FALSE	FALSE	FALSE	g7rjvm	9736293	0.122038	0.0106499	outcome	TRUE	reported	textfile	314924	731	314193	0.618252	9736526	64949	6	5e-10	TRUE	reported	igd	2	1	TRUE	0.000595156	38.6766	0.000595174	64949	7.59222e-06	314924	TRUE	5.09681e-07
	rs1796468	T	C	T	C	4.14799	0.00240983	0.007751	0.0340683	FALSE	FALSE	FALSE	g7rjvm	160127742	0.872314	0.014994	outcome	TRUE	reported	textfile	314924	731	314193	0.707703	161048894	64949	4	4.60002e-09	TRUE	reported	igd	2	1	TRUE	0.000528654	34.3526	0.00052867	64949	8.20228e-08	314924	TRUE	1.36632e-07
	rs188433347	G	T	G	T	3.63371	0.0621187	0.008704	0.00592731	FALSE	FALSE	FALSE	g7rjvm	72344503	0.0819049	0.0357058	outcome	TRUE	reported	textfile	314924	731	314193	0.655449	70011738	64949	18	2.99999e-08	TRUE	reported	igd	2	1	TRUE	0.000472982	30.7333	0.000472997	64949	9.61081e-06	314924	TRUE	1.50509e-05
	rs57042533	T	G	T	G	4.5911	0.00409069	0.005412	0.0351935	FALSE	FALSE	FALSE	g7rjvm	76750342	0.771433	0.0140814	outcome	TRUE	reported	textfile	314924	731	314193	0.823545	76461386	64949	11	2.5e-08	TRUE	reported	igd	2	1	TRUE	0.000478276	31.0775	0.000478291	64949	2.67978e-07	314924	TRUE	7.21988e-07
	rs73118299	G	A	G	A	4.30532	0.108278	0.007719	0.0032049	FALSE	FALSE	FALSE	g7rjvm	52636338	0.0194549	0.0463379	outcome	TRUE	reported	textfile	314924	731	314193	0.744377	52704034	64949	7	7.29995e-09	TRUE	reported	igd	2	1	TRUE	0.000514789	33.4512	0.000514804	64949	1.73379e-05	314924	TRUE	1.71168e-05
	rs77677063	T	C	T	C	3.53501	0.0313519	0.009871	0.00466602	FALSE	FALSE	FALSE	g7rjvm	50721934	0.418214	0.0387289	outcome	TRUE	reported	textfile	314924	731	314193	0.632623	48248304	64949	18	2.30001e-08	TRUE	reported	igd	2	1	TRUE	0.000480519	31.2232	0.000480533	64949	2.08091e-06	314924	TRUE	2.00782e-06
	rs79519615	C	T	C	T	3.45156	0.00071309	0.009933	0.0101638	FALSE	FALSE	FALSE	g7rjvm	125405959	0.97831	0.0262286	outcome	TRUE	reported	textfile	314924	731	314193	0.60022	127094528	64949	10	8.9e-09	TRUE	reported	igd	2	1	TRUE	0.000508881	33.0671	0.000508897	64949	2.34712e-09	314924	TRUE	1.7495e-07
	rs79840793	T	C	T	C	3.28994	0.0370321	0.011362	0.00321644	FALSE	FALSE	FALSE	g7rjvm	164426853	0.445081	0.0484941	outcome	TRUE	reported	textfile	314924	731	314193	0.571396	165348005	64949	4	8.50002e-09	TRUE	reported	igd	2	1	TRUE	0.000510161	33.1504	0.000510177	64949	1.85172e-06	314924	TRUE	8.38322e-07
	rs9792217	T	C	T	C	2.93094	0.00222874	0.014049	0.0113972	FALSE	FALSE	FALSE	g7rjvm	42694533	0.928673	0.0248979	outcome	TRUE	reported	textfile	314924	731	314193	0.502233	42549676	64949	8	5.39995e-09	TRUE	reported	igd	2	1	TRUE	0.000524087	34.0557	0.000524103	64949	2.54443e-08	314924	TRUE	1.31994e-07
ukb-b-13516	rs111714951	T	C	T	C	0.0126994	0.00206811	0.015343	0.0317611	FALSE	FALSE	FALSE	g7rjvm	171425797	0.892867	0.0153561	outcome	TRUE	reported	textfile	314924	731	314193	0.00223922	172282307	64949	2	1.40001e-08	TRUE	reported	igd	2	1	TRUE	0.000494977	32.1632	0.000494993	64949	5.75947e-08	314924	TRUE	3.26153e-07
	rs117206175	T	C	T	C	0.01459	-0.00414115	0.011875	0.0196117	FALSE	FALSE	FALSE	g7rjvm	133077487	0.832488	0.0195789	outcome	TRUE	reported	textfile	314924	731	314193	0.0026175	134890991	64949	10	2.5e-08	TRUE	reported	igd	2	1	TRUE	0.000478142	31.0688	0.000478157	64949	1.42057e-07	314924	TRUE	6.12273e-07
	rs12162128	T	C	T	C	0.0145938	0.0219827	0.011436	0.0152045	FALSE	FALSE	FALSE	g7rjvm	47297437	0.291977	0.0208605	outcome	TRUE	reported	textfile	314924	731	314193	0.00252765	45374803	64949	17	7.79992e-09	TRUE	reported	igd	2	1	TRUE	0.000512988	33.3342	0.000513004	64949	3.52621e-06	314924	TRUE	1.4301e-06
	rs138313407	A	G	A	G	0.0219445	0.0147995	0.006767	0.00525507	FALSE	FALSE	FALSE	g7rjvm	103015224	0.682749	0.0362099	outcome	TRUE	reported	textfile	314924	731	314193	0.00347468	104774981	64949	10	2.69998e-10	TRUE	reported	igd	2	1	TRUE	0.000613737	39.8849	0.000613756	64949	5.3044e-07	314924	TRUE	2.39495e-08
	rs138462899	C	T	C	T	0.0155007	0.0221412	0.011238	0.00591652	FALSE	FALSE	FALSE	g7rjvm	20605819	0.530048	0.0352605	outcome	TRUE	reported	textfile	314924	731	314193	0.0028403	20605928	64949	5	4.79999e-08	TRUE	reported	igd	2	1	TRUE	0.000458356	29.7825	0.00045837	64949	1.25205e-06	314924	TRUE	2.48963e-06
	rs139110217	T	C	T	C	0.0207107	0.013457	0.008313	0.0172633	FALSE	FALSE	FALSE	g7rjvm	56433334	0.507687	0.0203141	outcome	TRUE	reported	textfile	314924	731	314193	0.0030442	56298132	64949	6	1e-11	TRUE	reported	igd	2	1	TRUE	0.000712133	46.2839	0.000712155	64949	1.39347e-06	314924	TRUE	3.22313e-09
	rs139841884	T	C	T	C	0.0174522	0.0293652	0.008419	0.000615499	FALSE	FALSE	FALSE	g7rjvm	166648294	0.802	0.117105	outcome	TRUE	reported	textfile	314924	731	314193	0.00300525	167061782	64949	6	6.4e-09	TRUE	reported	igd	2	1	TRUE	0.000518969	33.723	0.000518985	64949	1.9967e-07	314924	TRUE	2.17915e-07
	rs141181187	A	G	A	G	0.016407	-0.00625267	0.010927	0.00751334	FALSE	FALSE	FALSE	g7rjvm	65731708	0.842466	0.0314616	outcome	TRUE	reported	textfile	314924	731	314193	0.00281638	67491466	64949	10	5.69994e-09	TRUE	reported	igd	2	1	TRUE	0.000522248	33.9361	0.000522264	64949	1.2542e-07	314924	TRUE	1.77423e-07
	rs17052129	T	C	T	C	0.0126113	0.0043886	0.014446	0.0509112	FALSE	FALSE	FALSE	g7rjvm	124598443	0.713428	0.0119497	outcome	TRUE	reported	textfile	314924	731	314193	0.00227043	124919589	64949	6	2.80001e-08	TRUE	reported	igd	2	1	TRUE	0.000474815	30.8525	0.00047483	64949	4.28287e-07	314924	TRUE	9.33246e-07
	rs181511320	T	C	T	C	0.0198234	0.0158786	0.011804	0.00793793	FALSE	FALSE	FALSE	g7rjvm	46025401	0.598099	0.0301223	outcome	TRUE	reported	textfile	314924	731	314193	0.00269246	46494604	64949	14	1.80011e-13	TRUE	reported	igd	2	1	TRUE	0.000833917	54.2056	0.000833943	64949	8.82358e-07	314924	TRUE	8.88834e-11
	rs187550776	A	C	A	C	0.0132533	0.0236294	0.015073	0.0034578	FALSE	FALSE	FALSE	g7rjvm	3612751	0.610503	0.0463908	outcome	TRUE	reported	textfile	314924	731	314193	0.00230029	3633981	64949	11	8.30004e-09	TRUE	reported	igd	2	1	TRUE	0.000510844	33.1948	0.00051086	64949	8.23831e-07	314924	TRUE	4.78148e-07
	rs72679605	C	A	C	A	0.0114863	-0.0228174	0.018814	0.0296427	FALSE	FALSE	FALSE	g7rjvm	113976709	0.150725	0.0158788	outcome	TRUE	reported	textfile	314924	731	314193	0.00202861	114988938	64949	8	1.5e-08	TRUE	reported	igd	2	1	TRUE	0.000493374	32.059	0.000493389	64949	6.55679e-06	314924	TRUE	5.0954e-06
	rs72746231	A	G	A	G	0.00789528	0.00739026	0.041446	0.0319232	FALSE	FALSE	FALSE	g7rjvm	208768544	0.616026	0.0147366	outcome	TRUE	reported	textfile	314924	731	314193	0.00134667	208941889	64949	1	4.60002e-09	TRUE	reported	igd	2	1	TRUE	0.000528945	34.3716	0.000528961	64949	7.98586e-07	314924	TRUE	2.89301e-07
	rs74969721	C	T	C	T	0.00377323	-0.00271893	0.205563	0.211255	FALSE	FALSE	FALSE	g7rjvm	62175678	0.675274	0.00649032	outcome	TRUE	reported	textfile	314924	731	314193	0.00066629	61471505	64949	5	1.5e-08	TRUE	reported	igd	2	1	TRUE	0.000493529	32.0691	0.000493545	64949	5.57263e-07	314924	TRUE	6.27417e-07
	rs77376701	A	C	A	C	0.00905668	0.00923818	0.028176	0.0123608	FALSE	FALSE	FALSE	g7rjvm	49702001	0.696187	0.0236589	outcome	TRUE	reported	textfile	314924	731	314193	0.00161424	49741597	64949	7	2e-08	TRUE	reported	igd	2	1	TRUE	0.000484417	31.4766	0.000484431	64949	4.84151e-07	314924	TRUE	7.55576e-07
	rs79387749	G	A	G	A	0.0180434	0.0194795	0.010003	0.00906273	FALSE	FALSE	FALSE	g7rjvm	76057457	0.489209	0.0281672	outcome	TRUE	reported	textfile	314924	731	314193	0.00299065	77817215	64949	10	1.6e-09	TRUE	reported	igd	2	1	TRUE	0.000560131	36.3992	0.000560148	64949	1.51867e-06	314924	TRUE	1.92074e-07
ukb-b-14179	rs11090045	A	G	A	G	-0.0106761	0.00747591	0.307145	0.345268	FALSE	FALSE	FALSE	g7rjvm	41357599	0.177914	0.0055492	outcome	TRUE	reported	textfile	314924	731	314193	0.00160657	41753603	460006	22	2.99985e-11	TRUE	reported	igd	2	1	TRUE	9.59888e-05	44.1595	9.59893e-05	460006	5.76318e-06	314924	TRUE	0.00138271
	rs11743441	T	G	T	G	-0.00884199	0.000852746	0.574343	0.58046	FALSE	FALSE	FALSE	g7rjvm	88769820	0.873038	0.00533628	outcome	TRUE	reported	textfile	314924	731	314193	0.00148593	88065637	460006	5	2.69998e-09	TRUE	reported	igd	2	1	TRUE	7.69673e-05	35.408	7.69677e-05	460006	8.10885e-08	314924	TRUE	0.000242383
	rs12634740	G	T	G	T	-0.010087	0.00148836	0.252078	0.303523	FALSE	FALSE	FALSE	g7rjvm	175953662	0.795076	0.00573053	outcome	TRUE	reported	textfile	314924	731	314193	0.00169718	175671450	460006	3	2.80001e-09	TRUE	reported	igd	2	1	TRUE	7.67841e-05	35.3237	7.67844e-05	460006	2.14202e-07	314924	TRUE	0.000332367
	rs136548	T	C	T	C	0.00953241	0.00506207	0.376668	0.465035	FALSE	FALSE	FALSE	g7rjvm	26857390	0.339001	0.00529427	outcome	TRUE	reported	textfile	314924	731	314193	0.00151227	27253353	460006	22	2.90001e-10	TRUE	reported	igd	2	1	TRUE	8.63666e-05	39.7324	8.6367e-05	460006	2.90295e-06	314924	TRUE	0.00103223
	rs139237013	A	G	A	G	0.0188989	-0.0128039	0.057668	0.0425747	FALSE	FALSE	FALSE	g7rjvm	56435556	0.326102	0.0130387	outcome	TRUE	reported	textfile	314924	731	314193	0.00314007	56662691	460006	2	1.79999e-09	TRUE	reported	igd	2	1	TRUE	7.87402e-05	36.2237	7.87406e-05	460006	3.06205e-06	314924	TRUE	0.00206894
	rs17270057	C	T	C	T	0.0126533	0.0117851	0.113347	0.0630834	FALSE	FALSE	FALSE	g7rjvm	42166375	0.278298	0.0108703	outcome	TRUE	reported	textfile	314924	731	314193	0.00230897	42670527	460006	19	4.30002e-08	TRUE	reported	igd	2	1	TRUE	6.52799e-05	30.031	6.52801e-05	460006	3.73232e-06	314924	TRUE	0.00785761
	rs1958801	G	A	G	A	-0.00894391	-0.00295451	0.287998	0.225392	FALSE	FALSE	FALSE	g7rjvm	98405773	0.639755	0.00631252	outcome	TRUE	reported	textfile	314924	731	314193	0.00161749	98872110	460006	14	3.2e-08	TRUE	reported	igd	2	1	TRUE	6.64629e-05	30.5752	6.64632e-05	460006	6.95604e-07	314924	TRUE	0.00155438
	rs2222760	A	G	A	G	-0.00909294	-0.00066649	0.28089	0.230458	FALSE	FALSE	FALSE	g7rjvm	150488599	0.915591	0.00628829	outcome	TRUE	reported	textfile	314924	731	314193	0.00163727	151345113	460006	2	2.80001e-08	TRUE	reported	igd	2	1	TRUE	6.70464e-05	30.8437	6.70467e-05	460006	3.56713e-08	314924	TRUE	0.000542748
	rs2678900	G	T	G	T	0.0100844	0.00603253	0.427924	0.401996	FALSE	FALSE	FALSE	g7rjvm	57950548	0.261403	0.00537141	outcome	TRUE	reported	textfile	314924	731	314193	0.00148119	58177683	460006	2	9.8992e-12	TRUE	reported	igd	2	1	TRUE	0.000100756	46.3529	0.000100757	460006	4.00514e-06	314924	TRUE	0.000511155
	rs2726033	G	A	G	A	-0.00948966	0.00940793	0.422384	0.499618	FALSE	FALSE	FALSE	g7rjvm	28326718	0.0746775	0.00527812	outcome	TRUE	reported	textfile	314924	731	314193	0.0014804	28338039	460006	16	1.5e-10	TRUE	reported	igd	2	1	TRUE	8.93184e-05	41.0905	8.93188e-05	460006	1.00884e-05	314924	TRUE	0.00666656
	rs276453	C	A	C	A	-0.014237	0.00709668	0.488356	0.541159	FALSE	FALSE	FALSE	g7rjvm	15573755	0.179566	0.00528777	outcome	TRUE	reported	textfile	314924	731	314193	0.00146723	15573753	460006	9	2.90001e-22	TRUE	reported	igd	2	1	TRUE	0.000204639	94.154	0.00020464	460006	5.71952e-06	314924	TRUE	2.58422e-07
	rs2926119	A	C	A	C	0.00811121	0.00368258	0.569417	0.532352	FALSE	FALSE	FALSE	g7rjvm	64259275	0.486319	0.00528972	outcome	TRUE	reported	textfile	314924	731	314193	0.00148179	64293179	460006	16	4.39997e-08	TRUE	reported	igd	2	1	TRUE	6.51338e-05	29.9637	6.5134e-05	460006	1.53899e-06	314924	TRUE	0.00314561
	rs3105056	C	T	C	T	-0.0116241	0.000257314	0.732738	0.767246	FALSE	FALSE	FALSE	g7rjvm	55372017	0.966915	0.00620375	outcome	TRUE	reported	textfile	314924	731	314193	0.00164854	55946152	460006	13	1.80011e-12	TRUE	reported	igd	2	1	TRUE	0.000108071	49.7185	0.000108071	460006	5.4628e-09	314924	TRUE	8.08305e-06
	rs35797675	G	T	G	T	-0.0108498	-0.000885256	0.215928	0.190316	FALSE	FALSE	FALSE	g7rjvm	73463714	0.895481	0.00673855	outcome	TRUE	reported	textfile	314924	731	314193	0.0017934	72878044	460006	7	1.40001e-09	TRUE	reported	igd	2	1	TRUE	7.95593e-05	36.6005	7.95597e-05	460006	5.48027e-08	314924	TRUE	0.000173046
	rs3909726	A	G	A	G	0.0139533	-0.00435124	0.836382	0.843029	FALSE	FALSE	FALSE	g7rjvm	126717496	0.547695	0.00723737	outcome	TRUE	reported	textfile	314924	731	314193	0.00197893	126587391	460006	11	1.80011e-12	TRUE	reported	igd	2	1	TRUE	0.000108064	49.7154	0.000108065	460006	1.14779e-06	314924	TRUE	5.54041e-05
	rs3964074	C	T	C	T	-0.00814112	0.000544378	0.547043	0.561552	FALSE	FALSE	FALSE	g7rjvm	74133092	0.918278	0.00530564	outcome	TRUE	reported	textfile	314924	731	314193	0.00147218	74166991	460006	16	3.2e-08	TRUE	reported	igd	2	1	TRUE	6.64744e-05	30.5805	6.64746e-05	460006	3.34289e-08	314924	TRUE	0.000568546
	rs4272399	A	C	A	C	-0.00924231	-0.00344489	0.321491	0.362603	FALSE	FALSE	FALSE	g7rjvm	4978769	0.528141	0.00546075	outcome	TRUE	reported	textfile	314924	731	314193	0.00157567	4836291	460006	8	4.49997e-09	TRUE	reported	igd	2	1	TRUE	7.47885e-05	34.4056	7.47888e-05	460006	1.2637e-06	314924	TRUE	0.00114123
	rs55813438	A	G	A	G	-0.0114181	-0.00443923	0.763165	0.783647	FALSE	FALSE	FALSE	g7rjvm	5644998	0.489238	0.00641951	outcome	TRUE	reported	textfile	314924	731	314193	0.0017352	5694999	460006	16	4.70002e-11	TRUE	reported	igd	2	1	TRUE	9.41205e-05	43.2999	9.41209e-05	460006	1.51848e-06	314924	TRUE	0.000250272
	rs56394517	G	A	G	A	-0.0137749	-0.00556654	0.09584	0.0904101	FALSE	FALSE	FALSE	g7rjvm	243419451	0.547548	0.00925538	outcome	TRUE	reported	textfile	314924	731	314193	0.00249124	243582753	460006	1	3.2e-08	TRUE	reported	igd	2	1	TRUE	6.64589e-05	30.5734	6.64592e-05	460006	1.14863e-06	314924	TRUE	0.00220267
	rs62106258	C	T	C	T	0.0216304	0.00711994	0.048562	0.019748	FALSE	FALSE	FALSE	g7rjvm	417167	0.705805	0.018861	outcome	TRUE	reported	textfile	314924	731	314193	0.00340154	417167	460006	2	2e-10	TRUE	reported	igd	2	1	TRUE	8.78974e-05	40.4367	8.78978e-05	460006	4.52502e-07	314924	TRUE	0.000167973
	rs62398404	T	C	T	C	0.0129151	0.0024621	0.127211	0.134406	FALSE	FALSE	FALSE	g7rjvm	37701840	0.748373	0.0076752	outcome	TRUE	reported	textfile	314924	731	314193	0.00219431	37669616	460006	6	4e-09	TRUE	reported	igd	2	1	TRUE	7.53015e-05	34.6416	7.53018e-05	460006	3.2676e-07	314924	TRUE	0.000456836
	rs660880	A	G	A	G	-0.00903233	-0.0127107	0.51281	0.493145	FALSE	FALSE	FALSE	g7rjvm	6806918	0.0155657	0.00525466	outcome	TRUE	reported	textfile	314924	731	314193	0.001464	6866978	460006	1	6.80002e-10	TRUE	reported	igd	2	1	TRUE	8.27405e-05	38.0641	8.27408e-05	460006	1.85797e-05	314924	TRUE	0.0385173
	rs673696	T	C	T	C	0.0158208	-0.00417949	0.080995	0.0816383	FALSE	FALSE	FALSE	g7rjvm	31075715	0.661547	0.00954706	outcome	TRUE	reported	textfile	314924	731	314193	0.00268204	31097262	460006	11	3.69999e-09	TRUE	reported	igd	2	1	TRUE	7.56363e-05	34.7956	7.56366e-05	460006	6.08561e-07	314924	TRUE	0.0006192
	rs6829572	A	G	A	G	0.008401	0.000737333	0.456717	0.364027	FALSE	FALSE	FALSE	g7rjvm	93063004	0.893011	0.00548222	outcome	TRUE	reported	textfile	314924	731	314193	0.00147406	93984155	460006	4	1.2e-08	TRUE	reported	igd	2	1	TRUE	7.06053e-05	32.481	7.06056e-05	460006	5.74396e-08	314924	TRUE	0.000416328
	rs7447465	C	T	C	T	0.00958232	0.00362269	0.619449	0.664089	FALSE	FALSE	FALSE	g7rjvm	165139356	0.517061	0.00559159	outcome	TRUE	reported	textfile	314924	731	314193	0.0015062	164566362	460006	5	2e-10	TRUE	reported	igd	2	1	TRUE	8.79781e-05	40.4738	8.79784e-05	460006	1.33287e-06	314924	TRUE	0.00037596
	rs838133	G	A	G	A	0.0100183	-0.00222197	0.54936	0.62038	FALSE	FALSE	FALSE	g7rjvm	48756272	0.684	0.00545923	outcome	TRUE	reported	textfile	314924	731	314193	0.00151325	49259529	460006	19	3.59998e-11	TRUE	reported	igd	2	1	TRUE	9.52712e-05	43.8293	9.52717e-05	460006	5.2603e-07	314924	TRUE	9.35451e-05
ukb-b-1489	rs1073242	A	G	A	G	0.015728	-0.000121747	0.553825	0.550227	FALSE	FALSE	FALSE	g7rjvm	58141085	0.981813	0.00534062	outcome	TRUE	reported	textfile	314924	731	314193	0.00229156	58715219	451486	13	6.70039e-12	TRUE	reported	igd	2	1	TRUE	0.000104327	47.1067	0.000104327	451486	1.65018e-09	314924	TRUE	1.17578e-05
	rs10896050	T	G	T	G	-0.0184695	0.000278732	0.193171	0.144169	FALSE	FALSE	FALSE	g7rjvm	65810045	0.970206	0.00746281	outcome	TRUE	reported	textfile	314924	731	314193	0.00283438	65577516	451486	11	7.19946e-11	TRUE	reported	igd	2	1	TRUE	9.40392e-05	42.4612	9.40396e-05	451486	4.42961e-09	314924	TRUE	3.34943e-05
	rs10938397	G	A	G	A	-0.0127071	0.00931502	0.434462	0.474038	FALSE	FALSE	FALSE	g7rjvm	45180510	0.0784675	0.00529368	outcome	TRUE	reported	textfile	314924	731	314193	0.00225751	45182527	451486	4	1.79999e-08	TRUE	reported	igd	2	1	TRUE	7.01712e-05	31.6834	7.01715e-05	451486	9.83207e-06	314924	TRUE	0.0239725
	rs113367286	T	C	T	C	0.0151797	0.0148542	0.278467	0.298222	FALSE	FALSE	FALSE	g7rjvm	140444614	0.00722703	0.00552983	outcome	TRUE	reported	textfile	314924	731	314193	0.00249985	140144414	451486	7	1.29999e-09	TRUE	reported	igd	2	1	TRUE	8.16618e-05	36.872	8.16621e-05	451486	2.29119e-05	314924	TRUE	0.06715
	rs11620149	C	T	C	T	-0.0176745	0.0031376	0.143308	0.101062	FALSE	FALSE	FALSE	g7rjvm	89163828	0.721478	0.00880152	outcome	TRUE	reported	textfile	314924	731	314193	0.0032085	89816082	451486	13	3.59998e-08	TRUE	reported	igd	2	1	TRUE	6.72073e-05	30.3451	6.72076e-05	451486	4.03531e-07	314924	TRUE	0.00112397
	rs12296440	A	G	A	G	0.0187942	0.00835139	0.169681	0.22209	FALSE	FALSE	FALSE	g7rjvm	49533365	0.186619	0.00632371	outcome	TRUE	reported	textfile	314924	731	314193	0.00297985	49927148	451486	12	2.80001e-10	TRUE	reported	igd	2	1	TRUE	8.81001e-05	39.7793	8.81005e-05	451486	5.53819e-06	314924	TRUE	0.0024513
	rs12447542	A	G	A	G	0.0197476	-0.0036677	0.12558	0.139293	FALSE	FALSE	FALSE	g7rjvm	7694178	0.630138	0.00761674	outcome	TRUE	reported	textfile	314924	731	314193	0.00340698	7744180	451486	16	6.80002e-09	TRUE	reported	igd	2	1	TRUE	7.44068e-05	33.596	7.44072e-05	451486	7.36285e-07	314924	TRUE	0.000820282
	rs12672200	A	G	A	G	-0.0137634	-0.00672496	0.325794	0.356576	FALSE	FALSE	FALSE	g7rjvm	115821382	0.223472	0.00552427	outcome	TRUE	reported	textfile	314924	731	314193	0.00239456	115461436	451486	7	8.99995e-09	TRUE	reported	igd	2	1	TRUE	7.31685e-05	33.0368	7.31688e-05	451486	4.7057e-06	314924	TRUE	0.00595856
	rs1291145	C	T	C	T	-0.0202495	-0.00617684	0.685848	0.588136	FALSE	FALSE	FALSE	g7rjvm	36900072	0.249266	0.00536121	outcome	TRUE	reported	textfile	314924	731	314193	0.00241026	35528475	451486	20	4.40048e-17	TRUE	reported	igd	2	1	TRUE	0.000156311	70.5828	0.000156311	451486	4.21505e-06	314924	TRUE	6.76286e-06
	rs1434511	T	C	T	C	0.0129646	-0.00234979	0.455286	0.524839	FALSE	FALSE	FALSE	g7rjvm	47303064	0.656647	0.00528579	outcome	TRUE	reported	textfile	314924	731	314193	0.00225868	44829435	451486	18	9.49992e-09	TRUE	reported	igd	2	1	TRUE	7.29681e-05	32.9463	7.29684e-05	451486	6.27531e-07	314924	TRUE	0.000843398
	rs1514755	G	A	G	A	0.0163749	-0.00319478	0.239596	0.29314	FALSE	FALSE	FALSE	g7rjvm	165443125	0.582657	0.00581391	outcome	TRUE	reported	textfile	314924	731	314193	0.00261651	166299635	451486	2	3.89996e-10	TRUE	reported	igd	2	1	TRUE	8.67422e-05	39.1661	8.67426e-05	451486	9.58831e-07	314924	TRUE	0.000330834
	rs17032500	G	T	G	T	-0.0196268	-0.0201281	0.132435	0.0807666	FALSE	FALSE	FALSE	g7rjvm	44666154	0.0373104	0.00966603	outcome	TRUE	reported	textfile	314924	731	314193	0.00334616	44893293	451486	2	4.49997e-09	TRUE	reported	igd	2	1	TRUE	7.61953e-05	34.4036	7.61956e-05	451486	1.37689e-05	314924	TRUE	0.0306502
	rs17115145	T	C	T	C	-0.0128806	-0.00214066	0.401282	0.402161	FALSE	FALSE	FALSE	g7rjvm	29653203	0.690613	0.00537825	outcome	TRUE	reported	textfile	314924	731	314193	0.00228956	30122409	451486	14	1.79999e-08	TRUE	reported	igd	2	1	TRUE	7.0096e-05	31.6495	7.00963e-05	451486	5.03049e-07	314924	TRUE	0.000964389
	rs1783826	G	T	G	T	-0.0130991	0.0150629	0.541304	0.595832	FALSE	FALSE	FALSE	g7rjvm	57635491	0.00474297	0.00533389	outcome	TRUE	reported	textfile	314924	731	314193	0.00223832	57402964	451486	11	4.90004e-09	TRUE	reported	igd	2	1	TRUE	7.5851e-05	34.2481	7.58513e-05	451486	2.5323e-05	314924	TRUE	0.113226
	rs1806771	G	T	G	T	-0.0221467	-0.00043669	0.087876	0.0783664	FALSE	FALSE	FALSE	g7rjvm	61922628	0.964529	0.00981969	outcome	TRUE	reported	textfile	314924	731	314193	0.004035	63682387	451486	10	4.09996e-08	TRUE	reported	igd	2	1	TRUE	6.67203e-05	30.1251	6.67206e-05	451486	6.27983e-09	314924	TRUE	0.000493682
	rs1931805	C	T	C	T	0.0126363	-0.00147499	0.500062	0.444305	FALSE	FALSE	FALSE	g7rjvm	61920958	0.781194	0.00531024	outcome	TRUE	reported	textfile	314924	731	314193	0.00223591	62630863	451486	6	1.6e-08	TRUE	reported	igd	2	1	TRUE	7.07386e-05	31.9396	7.07389e-05	451486	2.44989e-07	314924	TRUE	0.000650805
	rs2339928	A	G	A	G	0.0148578	0.00727498	0.704069	0.758046	FALSE	FALSE	FALSE	g7rjvm	23826583	0.235775	0.00613606	outcome	TRUE	reported	textfile	314924	731	314193	0.00244494	24049453	451486	2	1.2e-09	TRUE	reported	igd	2	1	TRUE	8.17886e-05	36.9293	8.1789e-05	451486	4.46354e-06	314924	TRUE	0.00283193
	rs2352974	T	C	T	C	-0.0144972	0.00276566	0.48979	0.350534	FALSE	FALSE	FALSE	g7rjvm	49853180	0.617725	0.00554153	outcome	TRUE	reported	textfile	314924	731	314193	0.0022428	49890613	451486	3	1e-10	TRUE	reported	igd	2	1	TRUE	9.25343e-05	41.7816	9.25347e-05	451486	7.90924e-07	314924	TRUE	0.000169669
	rs2802525	G	A	G	A	0.0160697	-0.00199517	0.815067	0.756902	FALSE	FALSE	FALSE	g7rjvm	98084254	0.744494	0.00612186	outcome	TRUE	reported	textfile	314924	731	314193	0.0028781	98549810	451486	1	2.39999e-08	TRUE	reported	igd	2	1	TRUE	6.90446e-05	31.1747	6.90449e-05	451486	3.37279e-07	314924	TRUE	0.000871859
	rs2854175	A	C	A	C	0.0169937	-0.002434	0.257474	0.222625	FALSE	FALSE	FALSE	g7rjvm	63921109	0.702053	0.00636254	outcome	TRUE	reported	textfile	314924	731	314193	0.00256857	61998469	451486	17	3.69999e-11	TRUE	reported	igd	2	1	TRUE	9.69408e-05	43.7715	9.69412e-05	451486	4.64705e-07	314924	TRUE	7.90336e-05
	rs28569885	G	A	G	A	-0.0156361	0.00747663	0.795903	0.807919	FALSE	FALSE	FALSE	g7rjvm	123412630	0.266823	0.00673322	outcome	TRUE	reported	textfile	314924	731	314193	0.00277737	123897177	451486	12	1.79999e-08	TRUE	reported	igd	2	1	TRUE	7.01964e-05	31.6948	7.01967e-05	451486	3.91527e-06	314924	TRUE	0.00584197
	rs2960578	G	T	G	T	0.0170282	0.0008067	0.496281	0.507629	FALSE	FALSE	FALSE	g7rjvm	23563775	0.878201	0.00526393	outcome	TRUE	reported	textfile	314924	731	314193	0.00223594	21143739	451486	18	2.60016e-14	TRUE	reported	igd	2	1	TRUE	0.000128445	57.9983	0.000128446	451486	7.45763e-08	314924	TRUE	1.89724e-06
	rs34198643	T	C	T	C	-0.0167006	-0.00911973	0.224165	0.160061	FALSE	FALSE	FALSE	g7rjvm	2164173	0.203966	0.00717901	outcome	TRUE	reported	textfile	314924	731	314193	0.00267855	2203808	451486	7	4.49997e-10	TRUE	reported	igd	2	1	TRUE	8.6096e-05	38.8743	8.60964e-05	451486	5.12424e-06	314924	TRUE	0.00251397
	rs34811474	A	G	A	G	0.0146854	-0.00170383	0.230824	0.229637	FALSE	FALSE	FALSE	g7rjvm	25407216	0.786511	0.00629086	outcome	TRUE	reported	textfile	314924	731	314193	0.00265132	25408838	451486	4	2.99999e-08	TRUE	reported	igd	2	1	TRUE	6.79475e-05	30.6793	6.79478e-05	451486	2.32932e-07	314924	TRUE	0.000829891
	rs35270670	G	A	G	A	0.0163794	-0.00791618	0.217962	0.221848	FALSE	FALSE	FALSE	g7rjvm	82813128	0.212003	0.0063427	outcome	TRUE	reported	textfile	314924	731	314193	0.00270974	83481880	451486	15	1.5e-09	TRUE	reported	igd	2	1	TRUE	8.0921e-05	36.5375	8.09214e-05	451486	4.94627e-06	314924	TRUE	0.00353694
	rs3911016	G	T	G	T	0.0213573	0.00476792	0.120938	0.159708	FALSE	FALSE	FALSE	g7rjvm	85414085	0.508282	0.00720758	outcome	TRUE	reported	textfile	314924	731	314193	0.0034399	88029000	451486	9	5.30005e-10	TRUE	reported	igd	2	1	TRUE	8.53728e-05	38.5478	8.53732e-05	451486	1.38955e-06	314924	TRUE	0.000516376
	rs4296548	G	T	G	T	0.0130245	0.00177193	0.609594	0.523934	FALSE	FALSE	FALSE	g7rjvm	36874323	0.737564	0.00528809	outcome	TRUE	reported	textfile	314924	731	314193	0.00228781	36915814	451486	3	1.2e-08	TRUE	reported	igd	2	1	TRUE	7.17805e-05	32.4101	7.17809e-05	451486	3.56527e-07	314924	TRUE	0.00069359
	rs4503172	T	C	T	C	0.0129596	-0.0027189	0.608301	0.610131	FALSE	FALSE	FALSE	g7rjvm	121878562	0.614976	0.00540554	outcome	TRUE	reported	textfile	314924	731	314193	0.002293	124640841	451486	9	1.6e-08	TRUE	reported	igd	2	1	TRUE	7.07457e-05	31.9428	7.0746e-05	451486	8.0335e-07	314924	TRUE	0.00120866
	rs4692708	C	A	C	A	0.0147298	-0.0102375	0.252659	0.185209	FALSE	FALSE	FALSE	g7rjvm	169307391	0.132319	0.00680225	outcome	TRUE	reported	textfile	314924	731	314193	0.00258904	170228542	451486	4	1.29999e-08	TRUE	reported	igd	2	1	TRUE	7.16871e-05	32.3679	7.16874e-05	451486	7.19244e-06	314924	TRUE	0.0127108
	rs4860341	C	T	C	T	0.0243652	-0.00548667	0.928742	0.912663	FALSE	FALSE	FALSE	g7rjvm	60385388	0.558734	0.00938338	outcome	TRUE	reported	textfile	314924	731	314193	0.00435152	61251106	451486	4	2.19999e-08	TRUE	reported	igd	2	1	TRUE	6.94358e-05	31.3513	6.94361e-05	451486	1.08566e-06	314924	TRUE	0.00168721
	rs504675	T	C	T	C	0.0274418	-0.0106343	0.352634	0.420501	FALSE	FALSE	FALSE	g7rjvm	44927550	0.0459314	0.00532774	outcome	TRUE	reported	textfile	314924	731	314193	0.00234182	45154689	451486	2	1e-31	TRUE	reported	igd	2	1	TRUE	0.000304048	137.314	0.000304049	451486	1.2651e-05	314924	TRUE	2.24242e-09
	rs524468	G	A	G	A	-0.0142421	-0.00192487	0.260633	0.323867	FALSE	FALSE	FALSE	g7rjvm	262620	0.732561	0.00563289	outcome	TRUE	reported	textfile	314924	731	314193	0.00255161	371786	451486	12	2.39999e-08	TRUE	reported	igd	2	1	TRUE	6.89994e-05	31.1543	6.89997e-05	451486	3.70798e-07	314924	TRUE	0.000914447
	rs531358	T	C	T	C	0.0131666	-0.0033064	0.649768	0.670153	FALSE	FALSE	FALSE	g7rjvm	93210454	0.556529	0.00562308	outcome	TRUE	reported	textfile	314924	731	314193	0.00233731	93676011	451486	1	1.79999e-08	TRUE	reported	igd	2	1	TRUE	7.02813e-05	31.7331	7.02816e-05	451486	1.09789e-06	314924	TRUE	0.00157953
	rs6126641	A	G	A	G	0.013226	-0.00606557	0.336196	0.37467	FALSE	FALSE	FALSE	g7rjvm	52680013	0.263228	0.00542153	outcome	TRUE	reported	textfile	314924	731	314193	0.00239492	51296552	451486	20	3.29997e-08	TRUE	reported	igd	2	1	TRUE	6.75463e-05	30.4981	6.75466e-05	451486	3.97461e-06	314924	TRUE	0.00733349
	rs61734410	T	C	T	C	0.016654	0.00748743	0.255213	0.327816	FALSE	FALSE	FALSE	g7rjvm	1202369	0.183525	0.00562973	outcome	TRUE	reported	textfile	314924	731	314193	0.00262279	1252369	451486	16	2.19999e-10	TRUE	reported	igd	2	1	TRUE	8.9295e-05	40.3189	8.92954e-05	451486	5.61675e-06	314924	TRUE	0.0022926
	rs62034322	A	G	A	G	-0.0139355	0.00870371	0.379848	0.45786	FALSE	FALSE	FALSE	g7rjvm	28524513	0.0988804	0.00527399	outcome	TRUE	reported	textfile	314924	731	314193	0.00229986	28535834	451486	16	1.40001e-09	TRUE	reported	igd	2	1	TRUE	8.13135e-05	36.7147	8.13139e-05	451486	8.64815e-06	314924	TRUE	0.00885973
	rs62236533	A	G	A	G	0.0247617	0.0165003	0.108791	0.052307	FALSE	FALSE	FALSE	g7rjvm	41596165	0.165453	0.0118967	outcome	TRUE	reported	textfile	314924	731	314193	0.00364674	41992169	451486	22	1.10002e-11	TRUE	reported	igd	2	1	TRUE	0.000102109	46.1051	0.000102109	451486	6.10837e-06	314924	TRUE	0.00100908
	rs6685323	T	C	T	C	-0.0131886	-0.00162495	0.309293	0.358928	FALSE	FALSE	FALSE	g7rjvm	154323116	0.76669	0.00547663	outcome	TRUE	reported	textfile	314924	731	314193	0.00241592	154295592	451486	1	4.79999e-08	TRUE	reported	igd	2	1	TRUE	6.60023e-05	29.801	6.60026e-05	451486	2.79544e-07	314924	TRUE	0.00106947
	rs67238148	T	G	T	G	0.0165432	0.0153724	0.217471	0.206432	FALSE	FALSE	FALSE	g7rjvm	7924933	0.0184446	0.00652319	outcome	TRUE	reported	textfile	314924	731	314193	0.00271432	7946480	451486	11	1.09999e-09	TRUE	reported	igd	2	1	TRUE	8.22691e-05	37.1463	8.22695e-05	451486	1.76341e-05	314924	TRUE	0.0358959
	rs6774906	C	A	C	A	0.0316294	-0.0105468	0.040653	0.0415932	FALSE	FALSE	FALSE	g7rjvm	195082781	0.428429	0.0133186	outcome	TRUE	reported	textfile	314924	731	314193	0.00567262	194803510	451486	3	2.5e-08	TRUE	reported	igd	2	1	TRUE	6.88558e-05	31.0894	6.88561e-05	451486	1.99123e-06	314924	TRUE	0.00301339
	rs6873324	C	A	C	A	-0.0124766	0.00132384	0.425802	0.391978	FALSE	FALSE	FALSE	g7rjvm	154217728	0.806595	0.00540738	outcome	TRUE	reported	textfile	314924	731	314193	0.00227073	153597288	451486	5	3.89996e-08	TRUE	reported	igd	2	1	TRUE	6.68634e-05	30.1898	6.68637e-05	451486	1.90324e-07	314924	TRUE	0.000855576
	rs7012814	A	G	A	G	-0.0185161	0.000623463	0.473966	0.50928	FALSE	FALSE	FALSE	g7rjvm	9315848	0.90601	0.00528031	outcome	TRUE	reported	textfile	314924	731	314193	0.00225388	9173358	451486	8	2.09991e-16	TRUE	reported	igd	2	1	TRUE	0.000149461	67.4894	0.000149462	451486	4.4269e-08	314924	TRUE	2.27474e-07
	rs71386942	A	C	A	C	0.0144554	-0.00293653	0.268947	0.231344	FALSE	FALSE	FALSE	g7rjvm	71958918	0.640265	0.00628365	outcome	TRUE	reported	textfile	314924	731	314193	0.00252205	71992817	451486	16	9.90011e-09	TRUE	reported	igd	2	1	TRUE	7.27574e-05	32.8512	7.27577e-05	451486	6.93492e-07	314924	TRUE	0.000915304
	rs7225484	C	T	C	T	0.0229887	-0.0100229	0.106801	0.111219	FALSE	FALSE	FALSE	g7rjvm	48170726	0.232094	0.00838753	outcome	TRUE	reported	textfile	314924	731	314193	0.00363164	46248088	451486	17	2.39999e-10	TRUE	reported	igd	2	1	TRUE	8.87443e-05	40.0702	8.87447e-05	451486	4.53434e-06	314924	TRUE	0.0016866
	rs72810360	T	C	T	C	0.0167923	-0.00437891	0.174502	0.194721	FALSE	FALSE	FALSE	g7rjvm	58178580	0.5076	0.00660889	outcome	TRUE	reported	textfile	314924	731	314193	0.00295199	58405715	451486	2	1.29999e-08	TRUE	reported	igd	2	1	TRUE	7.16663e-05	32.3585	7.16667e-05	451486	1.39403e-06	314924	TRUE	0.00170202
	rs72970243	A	G	A	G	0.0222011	0.00673099	0.12044	0.1649	FALSE	FALSE	FALSE	g7rjvm	135726662	0.347038	0.00715797	outcome	TRUE	reported	textfile	314924	731	314193	0.00340166	136484232	451486	2	6.70039e-11	TRUE	reported	igd	2	1	TRUE	9.4337e-05	42.5957	9.43374e-05	451486	2.80785e-06	314924	TRUE	0.000536491
	rs7298331	C	A	C	A	-0.013175	0.00214342	0.604531	0.508961	FALSE	FALSE	FALSE	g7rjvm	22169855	0.68513	0.00528621	outcome	TRUE	reported	textfile	314924	731	314193	0.00230588	22322789	451486	12	1.09999e-08	TRUE	reported	igd	2	1	TRUE	7.23023e-05	32.6457	7.23026e-05	451486	5.22063e-07	314924	TRUE	0.0008043
	rs73096946	C	T	C	T	-0.0205914	-0.0224328	0.157396	0.089421	FALSE	FALSE	FALSE	g7rjvm	17787092	0.014786	0.00920291	outcome	TRUE	reported	textfile	314924	731	314193	0.00306664	17788715	451486	4	1.9002e-11	TRUE	reported	igd	2	1	TRUE	9.98524e-05	45.0863	9.98528e-05	451486	1.88671e-05	314924	TRUE	0.0149636
	rs73335955	C	T	C	T	0.0277726	0.00861449	0.05334	0.0393513	FALSE	FALSE	FALSE	g7rjvm	105007121	0.509449	0.0130583	outcome	TRUE	reported	textfile	314924	731	314193	0.00497824	106766879	451486	10	2.39999e-08	TRUE	reported	igd	2	1	TRUE	6.89298e-05	31.1229	6.89301e-05	451486	1.38192e-06	314924	TRUE	0.00214239
	rs7386207	T	C	T	C	-0.0124974	6.08138e-05	0.563517	0.668945	FALSE	FALSE	FALSE	g7rjvm	143164610	0.991353	0.00561168	outcome	TRUE	reported	textfile	314924	731	314193	0.00226925	144246027	451486	8	3.59998e-08	TRUE	reported	igd	2	1	TRUE	6.7174e-05	30.33	6.71743e-05	451486	3.7292e-10	314924	TRUE	0.000428434
	rs76676573	T	C	T	C	0.0263653	0.0276665	0.06713	0.056708	FALSE	FALSE	FALSE	g7rjvm	44120541	0.0157906	0.0114622	outcome	TRUE	reported	textfile	314924	731	314193	0.0045112	44347680	451486	2	5.1e-09	TRUE	reported	igd	2	1	TRUE	7.56492e-05	34.157	7.56495e-05	451486	1.84996e-05	314924	TRUE	0.058257
	rs77742462	G	A	G	A	-0.0474668	0.0101918	0.020525	0.020943	FALSE	FALSE	FALSE	g7rjvm	107918163	0.581399	0.0184854	outcome	TRUE	reported	textfile	314924	731	314193	0.00827804	107637010	451486	3	9.80009e-09	TRUE	reported	igd	2	1	TRUE	7.28197e-05	32.8793	7.282e-05	451486	9.65252e-07	314924	TRUE	0.00114421
	rs78876700	A	G	A	G	0.0180965	0.00210348	0.137431	0.0856236	FALSE	FALSE	FALSE	g7rjvm	4610427	0.824586	0.0094901	outcome	TRUE	reported	textfile	314924	731	314193	0.00327852	4670487	451486	1	3.40001e-08	TRUE	reported	igd	2	1	TRUE	6.74776e-05	30.4671	6.74779e-05	451486	1.56003e-07	314924	TRUE	0.000756919
	rs7936836	A	C	A	C	0.0159029	-0.00157078	0.417538	0.413923	FALSE	FALSE	FALSE	g7rjvm	43612095	0.769938	0.005371	outcome	TRUE	reported	textfile	314924	731	314193	0.00227272	43633645	451486	11	2.60016e-12	TRUE	reported	igd	2	1	TRUE	0.000108435	48.962	0.000108435	451486	2.71592e-07	314924	TRUE	2.03642e-05
	rs9504123	C	A	C	A	0.0141706	0.00529197	0.274743	0.288012	FALSE	FALSE	FALSE	g7rjvm	4478240	0.364679	0.0058379	outcome	TRUE	reported	textfile	314924	731	314193	0.00250387	4478474	451486	6	1.5e-08	TRUE	reported	igd	2	1	TRUE	7.09378e-05	32.0296	7.09381e-05	451486	2.60926e-06	314924	TRUE	0.00336735
	rs975303	G	A	G	A	0.0212756	-0.00273768	0.181313	0.150774	FALSE	FALSE	FALSE	g7rjvm	19028557	0.710521	0.00737609	outcome	TRUE	reported	textfile	314924	731	314193	0.00290699	19028788	451486	6	2.49977e-13	TRUE	reported	igd	2	1	TRUE	0.000118626	53.5642	0.000118627	451486	4.37431e-07	314924	TRUE	1.05047e-05
	rs9933427	G	A	G	A	0.0124833	-0.00197587	0.531141	0.485644	FALSE	FALSE	FALSE	g7rjvm	8226341	0.707799	0.0052716	outcome	TRUE	reported	textfile	314924	731	314193	0.00224375	8276343	451486	16	2.59998e-08	TRUE	reported	igd	2	1	TRUE	6.85545e-05	30.9534	6.85548e-05	451486	4.46096e-07	314924	TRUE	0.00104305
ukb-b-14898	rs10954732	A	G	A	G	0.0106197	0.0103156	0.671297	0.574407	FALSE	FALSE	FALSE	g7rjvm	75981831	0.053201	0.00533579	outcome	TRUE	reported	textfile	314924	731	314193	0.00192806	75611149	427588	7	3.59998e-08	TRUE	reported	igd	2	1	TRUE	7.09459e-05	30.3376	7.09462e-05	427588	1.18682e-05	314924	TRUE	0.0340094
	rs11012726	C	T	C	T	-0.0122411	0.00147507	0.307334	0.31608	FALSE	FALSE	FALSE	g7rjvm	21508343	0.795001	0.00567723	outcome	TRUE	reported	textfile	314924	731	314193	0.00197942	21797272	427588	10	6.19998e-10	TRUE	reported	igd	2	1	TRUE	8.94336e-05	38.244	8.9434e-05	427588	2.14363e-07	314924	TRUE	0.000128015
	rs11125629	G	A	G	A	0.0108674	0.0011723	0.546761	0.514382	FALSE	FALSE	FALSE	g7rjvm	24509699	0.824221	0.00527779	outcome	TRUE	reported	textfile	314924	731	314193	0.00182295	24732568	427588	2	2.5e-09	TRUE	reported	igd	2	1	TRUE	8.31075e-05	35.5386	8.31079e-05	427588	1.56664e-07	314924	TRUE	0.000204172
	rs11140831	G	A	G	A	-0.0123822	-0.000108096	0.514151	0.497414	FALSE	FALSE	FALSE	g7rjvm	85032539	0.983713	0.00529511	outcome	TRUE	reported	textfile	314924	731	314193	0.00183612	87647454	427588	9	1.50003e-11	TRUE	reported	igd	2	1	TRUE	0.000106346	45.477	0.000106347	427588	1.32332e-09	314924	TRUE	1.20724e-05
	rs11624408	G	A	G	A	-0.0106751	-0.00348205	0.443474	0.42056	FALSE	FALSE	FALSE	g7rjvm	99246608	0.512931	0.00532194	outcome	TRUE	reported	textfile	314924	731	314193	0.00183099	99712945	427588	14	5.49997e-09	TRUE	reported	igd	2	1	TRUE	7.94899e-05	33.9915	7.94903e-05	427588	1.35933e-06	314924	TRUE	0.000965454
	rs117798487	G	A	G	A	0.0468838	0.00946813	0.013177	0.023883	FALSE	FALSE	FALSE	g7rjvm	44930182	0.589582	0.0175517	outcome	TRUE	reported	textfile	314924	731	314193	0.00819708	43007550	427588	17	1.09999e-08	TRUE	reported	igd	2	1	TRUE	7.65012e-05	32.7134	7.65016e-05	427588	9.24031e-07	314924	TRUE	0.000914837
	rs1260333	G	A	G	A	-0.0102157	-0.00477299	0.56298	0.605961	FALSE	FALSE	FALSE	g7rjvm	27525757	0.377617	0.00540974	outcome	TRUE	reported	textfile	314924	731	314193	0.0018233	27748624	427588	2	2.1e-08	TRUE	reported	igd	2	1	TRUE	7.34112e-05	31.3919	7.34116e-05	427588	2.47186e-06	314924	TRUE	0.00288903
	rs146394874	A	C	A	C	0.0261419	-0.00409275	0.049323	0.00817138	FALSE	FALSE	FALSE	g7rjvm	32891435	0.887311	0.0288817	outcome	TRUE	reported	textfile	314924	731	314193	0.00421977	33360641	427588	14	5.80003e-10	TRUE	reported	igd	2	1	TRUE	8.97495e-05	38.3791	8.975e-05	427588	6.37649e-08	314924	TRUE	8.60166e-05
	rs1963510	G	A	G	A	0.0133068	0.010349	0.458107	0.470021	FALSE	FALSE	FALSE	g7rjvm	98180696	0.0500035	0.00528026	outcome	TRUE	reported	textfile	314924	731	314193	0.0018195	98647033	427588	14	2.60016e-13	TRUE	reported	igd	2	1	TRUE	0.000125073	53.4861	0.000125074	427588	1.21977e-05	314924	TRUE	0.00105478
	rs2198234	T	G	T	G	0.0116702	-0.000395288	0.528757	0.499289	FALSE	FALSE	FALSE	g7rjvm	103542744	0.940299	0.00527801	outcome	TRUE	reported	textfile	314924	731	314193	0.00181594	104159202	427588	2	1.29999e-10	TRUE	reported	igd	2	1	TRUE	9.65798e-05	41.3001	9.65802e-05	427588	1.78108e-08	314924	TRUE	3.65289e-05
	rs2229357	A	G	A	G	-0.0122056	0.00332742	0.240393	0.233246	FALSE	FALSE	FALSE	g7rjvm	57449928	0.591035	0.00619242	outcome	TRUE	reported	textfile	314924	731	314193	0.00211503	57843711	427588	12	7.90005e-09	TRUE	reported	igd	2	1	TRUE	7.788e-05	33.303	7.78804e-05	427588	9.16835e-07	314924	TRUE	0.000806655
	rs2274156	T	C	T	C	-0.011485	0.00809787	0.258771	0.276706	FALSE	FALSE	FALSE	g7rjvm	33889787	0.169731	0.00589765	outcome	TRUE	reported	textfile	314924	731	314193	0.00207059	33857564	427588	6	2.90001e-08	TRUE	reported	igd	2	1	TRUE	7.19477e-05	30.7661	7.19481e-05	427588	5.98657e-06	314924	TRUE	0.0101604
	rs2289292	T	C	T	C	-0.012769	-0.0101962	0.334337	0.427359	FALSE	FALSE	FALSE	g7rjvm	30086309	0.0550174	0.00531403	outcome	TRUE	reported	textfile	314924	731	314193	0.001927	30097630	427588	16	3.40017e-11	TRUE	reported	igd	2	1	TRUE	0.000102679	43.9085	0.000102679	427588	1.16902e-05	314924	TRUE	0.0042454
	rs2435200	A	G	A	G	0.0112139	0.000357741	0.412694	0.330562	FALSE	FALSE	FALSE	g7rjvm	45994485	0.949027	0.0055959	outcome	TRUE	reported	textfile	314924	731	314193	0.0018384	44071851	427588	17	1.09999e-09	TRUE	reported	igd	2	1	TRUE	8.70102e-05	37.2076	8.70106e-05	427588	1.29776e-08	314924	TRUE	8.71061e-05
	rs2472297	T	C	T	C	-0.0334187	0.0113393	0.26061	0.248407	FALSE	FALSE	FALSE	g7rjvm	74735539	0.0628391	0.00609534	outcome	TRUE	reported	textfile	314924	731	314193	0.00205714	75027880	427588	15	2.39994e-59	TRUE	reported	igd	2	1	TRUE	0.000616819	263.906	0.000616822	427588	1.09893e-05	314924	TRUE	4.86552e-20
	rs34940743	G	A	G	A	-0.0103922	-0.00372605	0.346783	0.358699	FALSE	FALSE	FALSE	g7rjvm	79635890	0.501596	0.00554487	outcome	TRUE	reported	textfile	314924	731	314193	0.00189846	80102233	427588	14	4.39997e-08	TRUE	reported	igd	2	1	TRUE	7.00739e-05	29.9647	7.00742e-05	427588	1.43387e-06	314924	TRUE	0.00225065
	rs34967813	G	A	G	A	-0.0120553	0.00247264	0.311025	0.253825	FALSE	FALSE	FALSE	g7rjvm	237678090	0.682474	0.00604427	outcome	TRUE	reported	textfile	314924	731	314193	0.00195555	237841390	427588	1	7.10003e-10	TRUE	reported	igd	2	1	TRUE	8.88698e-05	38.0028	8.88702e-05	427588	5.31411e-07	314924	TRUE	0.00021201
	rs3746410	G	A	G	A	0.0168391	0.00585521	0.20396	0.188581	FALSE	FALSE	FALSE	g7rjvm	35602948	0.381663	0.00669292	outcome	TRUE	reported	textfile	314924	731	314193	0.00225025	34190870	427588	20	7.29962e-14	TRUE	reported	igd	2	1	TRUE	0.000130946	55.9982	0.000130947	427588	2.43024e-06	314924	TRUE	2.55949e-05
	rs3763874	A	G	A	G	0.0163297	0.00693432	0.41763	0.310937	FALSE	FALSE	FALSE	g7rjvm	9525040	0.221406	0.00567087	outcome	TRUE	reported	textfile	314924	731	314193	0.00183963	9546587	427588	11	6.90081e-19	TRUE	reported	igd	2	1	TRUE	0.000184243	78.794	0.000184243	427588	4.74792e-06	314924	TRUE	1.21713e-06
	rs3808058	T	C	T	C	0.0183317	0.00462117	0.117807	0.109126	FALSE	FALSE	FALSE	g7rjvm	128028018	0.588616	0.00854439	outcome	TRUE	reported	textfile	314924	731	314193	0.00281615	127668071	427588	7	7.50067e-11	TRUE	reported	igd	2	1	TRUE	9.9089e-05	42.3733	9.90894e-05	427588	9.28835e-07	314924	TRUE	0.00012875
	rs4239466	C	A	C	A	0.0106426	0.00268357	0.391897	0.439921	FALSE	FALSE	FALSE	g7rjvm	54945547	0.613013	0.00530585	outcome	TRUE	reported	textfile	314924	731	314193	0.00189646	52612778	427588	18	2e-08	TRUE	reported	igd	2	1	TRUE	7.36462e-05	31.4924	7.36466e-05	427588	8.12293e-07	314924	TRUE	0.00107219
	rs4410790	C	T	C	T	-0.0308714	-0.00229689	0.629877	0.664088	FALSE	FALSE	FALSE	g7rjvm	17244953	0.680415	0.00557637	outcome	TRUE	reported	textfile	314924	731	314193	0.00187689	17284577	427588	7	8.60003e-61	TRUE	reported	igd	2	1	TRUE	0.000632317	270.541	0.00063232	427588	5.38734e-07	314924	TRUE	2.52576e-25
	rs4603502	C	T	C	T	-0.0130724	-0.00438949	0.292378	0.230761	FALSE	FALSE	FALSE	g7rjvm	47582457	0.48181	0.00624044	outcome	TRUE	reported	textfile	314924	731	314193	0.00199292	47874654	427588	15	5.40008e-11	TRUE	reported	igd	2	1	TRUE	0.000100615	43.0258	0.000100615	427588	1.57106e-06	314924	TRUE	0.00018549
	rs56100328	G	A	G	A	-0.0175542	0.0109442	0.090196	0.09842	FALSE	FALSE	FALSE	g7rjvm	47310520	0.21879	0.00889951	outcome	TRUE	reported	textfile	314924	731	314193	0.00321669	45939264	427588	20	4.79999e-08	TRUE	reported	igd	2	1	TRUE	6.96447e-05	29.7812	6.9645e-05	427588	4.8021e-06	314924	TRUE	0.00877262
	rs67174962	A	G	A	G	-0.0122645	0.0154987	0.232324	0.185152	FALSE	FALSE	FALSE	g7rjvm	165333061	0.0230001	0.00681734	outcome	TRUE	reported	textfile	314924	731	314193	0.00215662	164760067	427588	5	1.29999e-08	TRUE	reported	igd	2	1	TRUE	7.563e-05	32.3408	7.56304e-05	427588	1.64116e-05	314924	TRUE	0.0478866
	rs6823219	G	A	G	A	-0.0118007	-0.00544885	0.30417	0.395003	FALSE	FALSE	FALSE	g7rjvm	46773258	0.313304	0.00540392	outcome	TRUE	reported	textfile	314924	731	314193	0.00196981	46775275	427588	4	2.1e-09	TRUE	reported	igd	2	1	TRUE	8.39276e-05	35.8893	8.3928e-05	427588	3.2284e-06	314924	TRUE	0.00171095
	rs6844845	G	A	G	A	-0.021514	-0.00388789	0.057487	0.0248163	FALSE	FALSE	FALSE	g7rjvm	24205254	0.820723	0.0171564	outcome	TRUE	reported	textfile	314924	731	314193	0.0038941	24206877	427588	4	3.29997e-08	TRUE	reported	igd	2	1	TRUE	7.13792e-05	30.5229	7.13795e-05	427588	1.63069e-07	314924	TRUE	0.000612505
	rs6957745	C	T	C	T	-0.015292	-0.00234664	0.202686	0.176874	FALSE	FALSE	FALSE	g7rjvm	73642420	0.734759	0.00692627	outcome	TRUE	reported	textfile	314924	731	314193	0.00226217	73056750	427588	7	1.39991e-11	TRUE	reported	igd	2	1	TRUE	0.000106858	45.6958	0.000106858	427588	3.64494e-07	314924	TRUE	3.39492e-05
	rs6963451	G	T	G	T	0.0189945	0.00464396	0.123506	0.135592	FALSE	FALSE	FALSE	g7rjvm	17478020	0.547509	0.00772066	outcome	TRUE	reported	textfile	314924	731	314193	0.00274823	17517644	427588	7	4.79954e-12	TRUE	reported	igd	2	1	TRUE	0.000111706	47.7692	0.000111706	427588	1.14885e-06	314924	TRUE	5.24055e-05
	rs7124005	T	C	T	C	0.0103665	-0.00545424	0.415348	0.441857	FALSE	FALSE	FALSE	g7rjvm	131788359	0.304567	0.00531245	outcome	TRUE	reported	textfile	314924	731	314193	0.00186038	131658253	427588	11	2.5e-08	TRUE	reported	igd	2	1	TRUE	7.26113e-05	31.0498	7.26116e-05	427588	3.34714e-06	314924	TRUE	0.00437477
	rs7626335	C	A	C	A	0.0107689	-0.00601141	0.668446	0.686912	FALSE	FALSE	FALSE	g7rjvm	71526026	0.289518	0.00567553	outcome	TRUE	reported	textfile	314924	731	314193	0.00193268	71575177	427588	3	2.5e-08	TRUE	reported	igd	2	1	TRUE	7.26049e-05	31.0471	7.26052e-05	427588	3.56234e-06	314924	TRUE	0.00472839
	rs782221	T	C	T	C	-0.0127104	0.00234398	0.200429	0.14528	FALSE	FALSE	FALSE	g7rjvm	72458374	0.754573	0.00749793	outcome	TRUE	reported	textfile	314924	731	314193	0.00226176	72924057	427588	1	1.89998e-08	TRUE	reported	igd	2	1	TRUE	7.38529e-05	31.5808	7.38533e-05	427588	3.10329e-07	314924	TRUE	0.000620319
	rs931992	T	G	T	G	0.0106597	-0.00855197	0.666962	0.682831	FALSE	FALSE	FALSE	g7rjvm	39665182	0.131055	0.00566372	outcome	TRUE	reported	textfile	314924	731	314193	0.00192307	37821435	427588	17	2.99999e-08	TRUE	reported	igd	2	1	TRUE	7.18527e-05	30.7254	7.1853e-05	427588	7.23973e-06	314924	TRUE	0.0137374
	rs9414686	T	C	T	C	0.0147596	-0.0134264	0.178007	0.120917	FALSE	FALSE	FALSE	g7rjvm	138124970	0.103046	0.00823577	outcome	TRUE	reported	textfile	314924	731	314193	0.00240632	141019422	427588	9	8.60003e-10	TRUE	reported	igd	2	1	TRUE	8.79789e-05	37.6219	8.79793e-05	427588	8.43925e-06	314924	TRUE	0.00582639
	rs9830293	G	A	G	A	0.0190823	-0.00176508	0.073462	0.140443	FALSE	FALSE	FALSE	g7rjvm	52113469	0.816198	0.00759377	outcome	TRUE	reported	textfile	314924	731	314193	0.00347478	52147485	427588	3	4e-08	TRUE	reported	igd	2	1	TRUE	7.05262e-05	30.1582	7.05266e-05	427588	1.71558e-07	314924	TRUE	0.000673776
	rs9957088	T	C	T	C	-0.0118296	-0.0183658	0.253192	0.240271	FALSE	FALSE	FALSE	g7rjvm	30929271	0.00340298	0.00627083	outcome	TRUE	reported	textfile	314924	731	314193	0.00208716	28509237	427588	18	1.40001e-08	TRUE	reported	igd	2	1	TRUE	7.51226e-05	32.1238	7.51229e-05	427588	2.72367e-05	314924	TRUE	0.141936
ukb-b-15555	rs112608685	G	A	G	A	0.0139597	6.5763e-05	0.043812	0.0397321	FALSE	FALSE	FALSE	g7rjvm	13982220	0.996122	0.0135313	outcome	TRUE	reported	textfile	314924	731	314193	0.00249963	13839729	64949	8	2.30001e-08	TRUE	reported	igd	2	1	TRUE	0.000479976	31.188	0.000479991	64949	7.50034e-11	314924	TRUE	3.7254e-07
	rs116588489	T	C	T	C	0.0242147	-0.0198147	0.01428	0.036057	FALSE	FALSE	FALSE	g7rjvm	78770318	0.159992	0.014102	outcome	TRUE	reported	textfile	314924	731	314193	0.00418489	76530318	64949	18	7.19996e-09	TRUE	reported	igd	2	1	TRUE	0.000515221	33.4793	0.000515237	64949	6.26914e-06	314924	TRUE	2.77325e-06
	rs117116541	C	T	C	T	0.0239199	-0.0487959	0.013977	0.00425292	FALSE	FALSE	FALSE	g7rjvm	20564870	0.229201	0.0405815	outcome	TRUE	reported	textfile	314924	731	314193	0.00428859	21139009	64949	13	2.39999e-08	TRUE	reported	igd	2	1	TRUE	0.00047875	31.1083	0.000478765	64949	4.59098e-06	314924	TRUE	4.63181e-06
	rs140323162	T	C	T	C	0.0340413	-0.00422937	0.008978	0.0150852	FALSE	FALSE	FALSE	g7rjvm	2918047	0.845617	0.0217209	outcome	TRUE	reported	textfile	314924	731	314193	0.00561229	2968048	64949	16	1.29999e-09	TRUE	reported	igd	2	1	TRUE	0.000566127	36.7891	0.000566144	64949	1.20391e-07	314924	TRUE	5.27983e-08
ukb-b-15926	rs10057775	C	T	C	T	0.0200293	-0.0108414	0.893563	0.847762	FALSE	FALSE	FALSE	g7rjvm	88173846	0.138288	0.00731443	outcome	TRUE	reported	textfile	314924	731	314193	0.00289378	87469663	441640	5	4.49987e-12	TRUE	reported	igd	2	1	TRUE	0.000108464	47.907	0.000108464	441640	6.97596e-06	314924	TRUE	0.000858917
	rs10857964	C	T	C	T	0.0140866	0.00508612	0.205117	0.314757	FALSE	FALSE	FALSE	g7rjvm	112555011	0.372021	0.0056975	outcome	TRUE	reported	textfile	314924	731	314193	0.0022053	113097633	441640	1	1.7e-10	TRUE	reported	igd	2	1	TRUE	9.2378e-05	40.8014	9.23784e-05	441640	2.53047e-06	314924	TRUE	0.000583792
	rs11038810	G	A	G	A	0.0111343	-0.00371137	0.644091	0.665917	FALSE	FALSE	FALSE	g7rjvm	46189222	0.506965	0.00559303	outcome	TRUE	reported	textfile	314924	731	314193	0.00186325	46210773	441640	11	2.30001e-09	TRUE	reported	igd	2	1	TRUE	8.085e-05	35.7093	8.08504e-05	441640	1.3982e-06	314924	TRUE	0.000812874
	rs11097340	T	C	T	C	-0.0115334	-0.0116106	0.399592	0.377496	FALSE	FALSE	FALSE	g7rjvm	92544146	0.0322827	0.00542324	outcome	TRUE	reported	textfile	314924	731	314193	0.00181501	93465297	441640	4	2.1e-10	TRUE	reported	igd	2	1	TRUE	9.14215e-05	40.3789	9.1422e-05	441640	1.4554e-05	314924	TRUE	0.0137403
	rs112780312	A	G	A	G	-0.0121483	0.00530472	0.274969	0.303464	FALSE	FALSE	FALSE	g7rjvm	153824539	0.355177	0.00573735	outcome	TRUE	reported	textfile	314924	731	314193	0.0020189	153797015	441640	1	1.79999e-09	TRUE	reported	igd	2	1	TRUE	8.1978e-05	36.2076	8.19784e-05	441640	2.71455e-06	314924	TRUE	0.00149451
	rs11670024	G	A	G	A	0.0160114	-0.00265892	0.115508	0.153592	FALSE	FALSE	FALSE	g7rjvm	18707525	0.715534	0.00729603	outcome	TRUE	reported	textfile	314924	731	314193	0.00279947	18818335	441640	19	1.09999e-08	TRUE	reported	igd	2	1	TRUE	7.40639e-05	32.7118	7.40642e-05	441640	4.2173e-07	314924	TRUE	0.0006459
	rs11940694	G	A	G	A	-0.0126647	-0.00837016	0.604068	0.647754	FALSE	FALSE	FALSE	g7rjvm	39413373	0.128737	0.00550995	outcome	TRUE	reported	textfile	314924	731	314193	0.00183426	39414993	441640	4	5.00035e-12	TRUE	reported	igd	2	1	TRUE	0.000107933	47.6723	0.000107933	441640	7.32767e-06	314924	TRUE	0.000987975
	rs12354267	C	T	C	T	0.0116473	-0.000316649	0.309145	0.344798	FALSE	FALSE	FALSE	g7rjvm	43782601	0.954441	0.00554252	outcome	TRUE	reported	textfile	314924	731	314193	0.00193279	44248272	441640	1	1.7e-09	TRUE	reported	igd	2	1	TRUE	8.22199e-05	36.3144	8.22203e-05	441640	1.03643e-08	314924	TRUE	0.000120927
	rs13234131	G	A	G	A	0.0170117	-0.00406745	0.128369	0.127792	FALSE	FALSE	FALSE	g7rjvm	73611645	0.606331	0.0078931	outcome	TRUE	reported	textfile	314924	731	314193	0.0026602	73025975	441640	7	1.6e-10	TRUE	reported	igd	2	1	TRUE	9.25888e-05	40.8945	9.25892e-05	441640	8.4323e-07	314924	TRUE	0.00018992
	rs184643	A	G	A	G	-0.0121653	-0.00831337	0.56672	0.645647	FALSE	FALSE	FALSE	g7rjvm	44962302	0.132836	0.00553115	outcome	TRUE	reported	textfile	314924	731	314193	0.00180474	45189441	441640	2	1.59993e-11	TRUE	reported	igd	2	1	TRUE	0.000102873	45.4375	0.000102874	441640	7.17327e-06	314924	TRUE	0.0013716
	rs1853931	A	G	A	G	-0.0113368	0.00906634	0.531294	0.527107	FALSE	FALSE	FALSE	g7rjvm	124849263	0.0866263	0.00529123	outcome	TRUE	reported	textfile	314924	731	314193	0.00181017	125170409	441640	6	3.79997e-10	TRUE	reported	igd	2	1	TRUE	8.88046e-05	39.223	8.8805e-05	441640	9.32274e-06	314924	TRUE	0.00630576
	rs2450126	G	A	G	A	-0.0149019	0.000346565	0.156746	0.203901	FALSE	FALSE	FALSE	g7rjvm	78205233	0.957764	0.00654398	outcome	TRUE	reported	textfile	314924	731	314193	0.00245669	77916279	441640	11	1.29999e-09	TRUE	reported	igd	2	1	TRUE	8.33063e-05	36.7943	8.33067e-05	441640	8.906e-09	314924	TRUE	0.000107491
	rs2472297	T	C	T	C	-0.0158518	0.0113393	0.261458	0.248407	FALSE	FALSE	FALSE	g7rjvm	74735539	0.0628391	0.00609534	outcome	TRUE	reported	textfile	314924	731	314193	0.00202189	75027880	441640	15	4.49987e-15	TRUE	reported	igd	2	1	TRUE	0.00013916	61.4667	0.00013916	441640	1.09893e-05	314924	TRUE	0.000276056
	rs2504706	C	T	C	T	0.0181793	0.00742582	0.234682	0.182766	FALSE	FALSE	FALSE	g7rjvm	51393781	0.27564	0.00681165	outcome	TRUE	reported	textfile	314924	731	314193	0.00210238	51258579	441640	6	5.30029e-18	TRUE	reported	igd	2	1	TRUE	0.000169274	74.7704	0.000169275	441640	3.77381e-06	314924	TRUE	2.07705e-06
	rs2799849	T	C	T	C	-0.0123289	0.00135027	0.678123	0.71599	FALSE	FALSE	FALSE	g7rjvm	84137726	0.817173	0.0058407	outcome	TRUE	reported	textfile	314924	731	314193	0.00190573	86752641	441640	9	9.79941e-11	TRUE	reported	igd	2	1	TRUE	9.47581e-05	41.8527	9.47585e-05	441640	1.6971e-07	314924	TRUE	6.4095e-05
	rs2927238	G	T	G	T	0.0102465	0.00466139	0.613181	0.569015	FALSE	FALSE	FALSE	g7rjvm	75846279	0.380584	0.00531625	outcome	TRUE	reported	textfile	314924	731	314193	0.0018288	76758514	441640	8	2.1e-08	TRUE	reported	igd	2	1	TRUE	7.10754e-05	31.3918	7.10757e-05	441640	2.44127e-06	314924	TRUE	0.00323084
	rs3115230	A	C	A	C	-0.0114779	-0.0059739	0.752001	0.700786	FALSE	FALSE	FALSE	g7rjvm	122088611	0.302513	0.00579394	outcome	TRUE	reported	textfile	314924	731	314193	0.00207131	123009766	441640	4	2.99999e-08	TRUE	reported	igd	2	1	TRUE	6.95242e-05	30.7067	6.95245e-05	441640	3.3757e-06	314924	TRUE	0.00531384
	rs4410790	C	T	C	T	-0.0109143	-0.00229689	0.630668	0.664088	FALSE	FALSE	FALSE	g7rjvm	17244953	0.680415	0.00557637	outcome	TRUE	reported	textfile	314924	731	314193	0.00184697	17284577	441640	7	3.40001e-09	TRUE	reported	igd	2	1	TRUE	7.90623e-05	34.9197	7.90626e-05	441640	5.38734e-07	314924	TRUE	0.000469121
	rs4739095	A	G	A	G	-0.0128656	-0.0045013	0.765732	0.740698	FALSE	FALSE	FALSE	g7rjvm	63479172	0.453582	0.00600609	outcome	TRUE	reported	textfile	314924	731	314193	0.00210523	64391730	441640	8	9.90011e-10	TRUE	reported	igd	2	1	TRUE	8.45582e-05	37.3473	8.45586e-05	441640	1.78356e-06	314924	TRUE	0.000751185
	rs4797242	A	C	A	C	0.0114312	0.0105734	0.297207	0.335362	FALSE	FALSE	FALSE	g7rjvm	6407484	0.0569954	0.00555519	outcome	TRUE	reported	textfile	314924	731	314193	0.00194889	6407483	441640	18	4.49997e-09	TRUE	reported	igd	2	1	TRUE	7.78945e-05	34.4038	7.78948e-05	441640	1.15033e-05	314924	TRUE	0.0198046
	rs491711	C	A	C	A	0.0116885	-0.00369807	0.311975	0.229999	FALSE	FALSE	FALSE	g7rjvm	28720673	0.555994	0.00628067	outcome	TRUE	reported	textfile	314924	731	314193	0.00193366	28742220	441640	11	1.5e-09	TRUE	reported	igd	2	1	TRUE	8.27281e-05	36.5389	8.27285e-05	441640	1.10087e-06	314924	TRUE	0.000560539
	rs4988235	A	G	A	G	0.0114	-0.00521553	0.736893	0.598749	FALSE	FALSE	FALSE	g7rjvm	135851076	0.339	0.00545476	outcome	TRUE	reported	textfile	314924	731	314193	0.00201241	136608646	441640	2	1.5e-08	TRUE	reported	igd	2	1	TRUE	7.26569e-05	32.0904	7.26572e-05	441640	2.90296e-06	314924	TRUE	0.00345269
	rs62442924	T	C	T	C	0.0127309	-0.00081081	0.194276	0.287611	FALSE	FALSE	FALSE	g7rjvm	1950341	0.889217	0.00582084	outcome	TRUE	reported	textfile	314924	731	314193	0.00225709	1989976	441640	7	1.7e-08	TRUE	reported	igd	2	1	TRUE	7.20312e-05	31.814	7.20315e-05	441640	6.16118e-08	314924	TRUE	0.000411505
	rs6510177	C	T	C	T	-0.0130354	0.0069574	0.805589	0.841781	FALSE	FALSE	FALSE	g7rjvm	30720740	0.336312	0.00723614	outcome	TRUE	reported	textfile	314924	731	314193	0.00228744	31211647	441640	19	1.2e-08	TRUE	reported	igd	2	1	TRUE	7.35274e-05	32.4749	7.35277e-05	441640	2.93546e-06	314924	TRUE	0.0032608
	rs68136852	A	C	A	C	-0.0141222	-0.000189736	0.152389	0.109119	FALSE	FALSE	FALSE	g7rjvm	29055043	0.9821	0.00845659	outcome	TRUE	reported	textfile	314924	731	314193	0.00247848	27382061	441640	17	1.2e-08	TRUE	reported	igd	2	1	TRUE	7.35078e-05	32.4662	7.35082e-05	441640	1.59848e-09	314924	TRUE	0.000253214
	rs78816499	C	T	C	T	0.0218879	-0.0369607	0.069023	0.0547842	FALSE	FALSE	FALSE	g7rjvm	42091904	0.00393106	0.0128174	outcome	TRUE	reported	textfile	314924	731	314193	0.00351642	42596056	441640	19	4.79999e-10	TRUE	reported	igd	2	1	TRUE	8.77203e-05	38.744	8.77207e-05	441640	2.64038e-05	314924	TRUE	0.069884
	rs79642906	A	G	A	G	-0.0181581	-0.00700933	0.083314	0.0558993	FALSE	FALSE	FALSE	g7rjvm	60354509	0.53922	0.011416	outcome	TRUE	reported	textfile	314924	731	314193	0.00322812	59650336	441640	5	1.89998e-08	TRUE	reported	igd	2	1	TRUE	7.16378e-05	31.6402	7.16381e-05	441640	1.19708e-06	314924	TRUE	0.00157793
	rs8097544	G	A	G	A	-0.0246368	-0.00160689	0.145206	0.17356	FALSE	FALSE	FALSE	g7rjvm	1839563	0.816503	0.0069249	outcome	TRUE	reported	textfile	314924	731	314193	0.00254108	1839564	441640	18	3.19963e-22	TRUE	reported	igd	2	1	TRUE	0.0002128	94.0005	0.000212801	441640	1.70979e-07	314924	TRUE	1.21884e-09
	rs838133	G	A	G	A	-0.0206515	-0.00222197	0.549201	0.62038	FALSE	FALSE	FALSE	g7rjvm	48756272	0.684	0.00545923	outcome	TRUE	reported	textfile	314924	731	314193	0.00184331	49259529	441640	19	3.90032e-29	TRUE	reported	igd	2	1	TRUE	0.000284128	125.518	0.00028413	441640	5.2603e-07	314924	TRUE	4.61549e-12
	rs9374896	T	C	T	C	0.0175265	-0.00479291	0.466274	0.373136	FALSE	FALSE	FALSE	g7rjvm	97862608	0.379716	0.00545629	outcome	TRUE	reported	textfile	314924	731	314193	0.00179165	98310484	441640	6	1.29987e-22	TRUE	reported	igd	2	1	TRUE	0.000216631	95.6934	0.000216632	441640	2.45019e-06	314924	TRUE	1.70082e-08
	rs9381889	A	G	A	G	-0.0110879	-0.00156176	0.325674	0.247107	FALSE	FALSE	FALSE	g7rjvm	50694965	0.798462	0.00611646	outcome	TRUE	reported	textfile	314924	731	314193	0.00190614	50662678	441640	6	5.99998e-09	TRUE	reported	igd	2	1	TRUE	7.66103e-05	33.8366	7.66107e-05	441640	2.07026e-07	314924	TRUE	0.000373939
	rs9846396	T	C	T	C	0.0119674	-0.00176655	0.441556	0.450482	FALSE	FALSE	FALSE	g7rjvm	141422126	0.73853	0.00529222	outcome	TRUE	reported	textfile	314924	731	314193	0.00180031	141140968	441640	3	2.99985e-11	TRUE	reported	igd	2	1	TRUE	0.000100044	44.1879	0.000100045	441640	3.53812e-07	314924	TRUE	5.49162e-05
	rs9987289	G	A	G	A	0.0178679	0.00852304	0.908767	0.856393	FALSE	FALSE	FALSE	g7rjvm	9325848	0.257214	0.00752253	outcome	TRUE	reported	textfile	314924	731	314193	0.0030947	9183358	441640	8	7.79992e-09	TRUE	reported	igd	2	1	TRUE	7.5476e-05	33.3356	7.54763e-05	441640	4.07621e-06	314924	TRUE	0.00424479
ukb-b-16576	rs10026792	A	G	A	G	0.0108465	-0.00763206	0.290404	0.353815	FALSE	FALSE	FALSE	g7rjvm	2860463	0.166974	0.0055225	outcome	TRUE	reported	textfile	314924	731	314193	0.0018423	2862190	421764	4	3.89996e-09	TRUE	reported	igd	2	1	TRUE	8.21776e-05	34.6622	8.2178e-05	421764	6.06466e-06	314924	TRUE	0.00505296
	rs10129747	G	A	G	A	0.00935902	0.00707621	0.530254	0.446289	FALSE	FALSE	FALSE	g7rjvm	76966855	0.184145	0.00532807	outcome	TRUE	reported	textfile	314924	731	314193	0.00168126	77433198	421764	14	2.59998e-08	TRUE	reported	igd	2	1	TRUE	7.34665e-05	30.9877	7.34669e-05	421764	5.60088e-06	314924	TRUE	0.00842184
	rs10896126	G	A	G	A	-0.015009	0.00511203	0.303582	0.233759	FALSE	FALSE	FALSE	g7rjvm	66525437	0.410465	0.00621088	outcome	TRUE	reported	textfile	314924	731	314193	0.00181919	66292908	421764	11	1.59993e-16	TRUE	reported	igd	2	1	TRUE	0.000161364	68.0684	0.000161365	421764	2.15118e-06	314924	TRUE	1.82983e-06
	rs11152349	A	G	A	G	0.00991215	-0.00598708	0.302856	0.296298	FALSE	FALSE	FALSE	g7rjvm	62566413	0.298618	0.00576012	outcome	TRUE	reported	textfile	314924	731	314193	0.0018176	60233646	421764	18	4.90004e-08	TRUE	reported	igd	2	1	TRUE	7.05081e-05	29.7397	7.05084e-05	421764	3.43054e-06	314924	TRUE	0.00545137
	rs12890531	G	A	G	A	0.0111572	-0.0105687	0.21327	0.190736	FALSE	FALSE	FALSE	g7rjvm	20179531	0.113962	0.00668639	outcome	TRUE	reported	textfile	314924	731	314193	0.00204019	20647690	421764	14	4.49997e-08	TRUE	reported	igd	2	1	TRUE	7.09037e-05	29.9066	7.0904e-05	421764	7.93329e-06	314924	TRUE	0.0173338
	rs1413952	T	C	T	C	0.009826	-0.00348094	0.484757	0.456333	FALSE	FALSE	FALSE	g7rjvm	71676414	0.50998	0.0052832	outcome	TRUE	reported	textfile	314924	731	314193	0.00167379	72142097	421764	1	4.30002e-09	TRUE	reported	igd	2	1	TRUE	8.17046e-05	34.4627	8.1705e-05	421764	1.37846e-06	314924	TRUE	0.000838714
	rs1582322	G	A	G	A	0.00994346	0.00317761	0.604805	0.686438	FALSE	FALSE	FALSE	g7rjvm	52072076	0.576002	0.00568208	outcome	TRUE	reported	textfile	314924	731	314193	0.00171571	52105988	421764	16	6.80002e-09	TRUE	reported	igd	2	1	TRUE	7.96312e-05	33.5881	7.96316e-05	421764	9.93077e-07	314924	TRUE	0.00076249
	rs1622515	G	A	G	A	0.00991719	-0.000870165	0.484704	0.463032	FALSE	FALSE	FALSE	g7rjvm	95790269	0.869189	0.0052837	outcome	TRUE	reported	textfile	314924	731	314193	0.00167077	95523433	421764	11	2.90001e-09	TRUE	reported	igd	2	1	TRUE	8.35292e-05	35.2324	8.35296e-05	421764	8.61239e-08	314924	TRUE	0.00017249
	rs1648404	T	C	T	C	0.00941595	-0.000340755	0.476112	0.451584	FALSE	FALSE	FALSE	g7rjvm	37173901	0.948412	0.00526663	outcome	TRUE	reported	textfile	314924	731	314193	0.00167357	37175523	421764	4	1.79999e-08	TRUE	reported	igd	2	1	TRUE	7.50479e-05	31.6547	7.50482e-05	421764	1.32928e-08	314924	TRUE	0.000283881
	rs17175518	A	C	A	C	0.0114962	-0.00332437	0.232775	0.184767	FALSE	FALSE	FALSE	g7rjvm	60183350	0.622683	0.00675615	outcome	TRUE	reported	textfile	314924	731	314193	0.00197514	57850583	421764	18	5.89997e-09	TRUE	reported	igd	2	1	TRUE	8.03172e-05	33.8775	8.03176e-05	421764	7.68806e-07	314924	TRUE	0.000596536
	rs17184707	T	C	T	C	-0.0114381	0.00627627	0.212811	0.227223	FALSE	FALSE	FALSE	g7rjvm	165327067	0.318293	0.00628902	outcome	TRUE	reported	textfile	314924	731	314193	0.00204011	166183577	421764	2	2.1e-08	TRUE	reported	igd	2	1	TRUE	7.45244e-05	31.4339	7.45248e-05	421764	3.16252e-06	314924	TRUE	0.00360765
	rs261809	G	A	G	A	-0.00962858	0.000350672	0.540636	0.471867	FALSE	FALSE	FALSE	g7rjvm	240891165	0.947074	0.00528266	outcome	TRUE	reported	textfile	314924	731	314193	0.00167902	241054465	421764	1	9.80009e-09	TRUE	reported	igd	2	1	TRUE	7.79667e-05	32.886	7.79671e-05	421764	1.39925e-08	314924	TRUE	0.000216309
	rs3101339	C	A	C	A	0.0142595	-0.00954279	0.603285	0.64566	FALSE	FALSE	FALSE	g7rjvm	72282986	0.0830042	0.00550486	outcome	TRUE	reported	textfile	314924	731	314193	0.00170546	72748669	421764	1	6.20012e-17	TRUE	reported	igd	2	1	TRUE	0.000165723	69.9074	0.000165724	421764	9.54226e-06	314924	TRUE	3.25484e-05
	rs34162196	T	C	T	C	-0.0223628	0.0144159	0.101001	0.092525	FALSE	FALSE	FALSE	g7rjvm	21569994	0.110433	0.00903108	outcome	TRUE	reported	textfile	314924	731	314193	0.00277168	22038125	421764	14	7.10068e-16	TRUE	reported	igd	2	1	TRUE	0.000154323	65.0975	0.000154323	421764	8.09091e-06	314924	TRUE	4.75567e-05
	rs4140799	A	G	A	G	0.0094566	-0.00373161	0.531856	0.542795	FALSE	FALSE	FALSE	g7rjvm	71704252	0.481032	0.00529575	outcome	TRUE	reported	textfile	314924	731	314193	0.00167846	72170969	421764	14	1.79999e-08	TRUE	reported	igd	2	1	TRUE	7.52568e-05	31.7429	7.52572e-05	421764	1.57664e-06	314924	TRUE	0.00162997
	rs4149513	A	G	A	G	0.01173	0.00449003	0.493537	0.509862	FALSE	FALSE	FALSE	g7rjvm	100406264	0.394903	0.00527766	outcome	TRUE	reported	textfile	314924	731	314193	0.00167139	101022726	421764	2	2.19989e-12	TRUE	reported	igd	2	1	TRUE	0.000116767	49.2536	0.000116768	421764	2.29833e-06	314924	TRUE	7.98703e-05
	rs4269101	G	T	G	T	-0.0138099	0.00058069	0.718948	0.656374	FALSE	FALSE	FALSE	g7rjvm	18722051	0.916869	0.00556333	outcome	TRUE	reported	textfile	314924	731	314193	0.00185921	18763543	421764	3	1.10002e-13	TRUE	reported	igd	2	1	TRUE	0.000130797	55.1724	0.000130798	421764	3.45952e-08	314924	TRUE	1.77572e-06
	rs4800488	A	C	A	C	0.0119836	0.00200962	0.489858	0.491829	FALSE	FALSE	FALSE	g7rjvm	23537607	0.702642	0.00526415	outcome	TRUE	reported	textfile	314924	731	314193	0.00167202	21117571	421764	18	7.70016e-13	TRUE	reported	igd	2	1	TRUE	0.000121778	51.3676	0.000121779	421764	4.62773e-07	314924	TRUE	1.09711e-05
	rs57499472	C	T	C	T	0.00991231	-0.00776828	0.404131	0.508651	FALSE	FALSE	FALSE	g7rjvm	147521550	0.142244	0.0052936	outcome	TRUE	reported	textfile	314924	731	314193	0.00171869	147239337	421764	3	8.10009e-09	TRUE	reported	igd	2	1	TRUE	7.88589e-05	33.2623	7.88593e-05	421764	6.8382e-06	314924	TRUE	0.0078043
	rs61937394	G	T	G	T	-0.0130265	0.00469352	0.195017	0.140453	FALSE	FALSE	FALSE	g7rjvm	116318865	0.542298	0.00770261	outcome	TRUE	reported	textfile	314924	731	314193	0.00220038	116756670	421764	12	3.2e-09	TRUE	reported	igd	2	1	TRUE	8.30911e-05	35.0476	8.30915e-05	421764	1.17901e-06	314924	TRUE	0.000650587
	rs62084586	C	T	C	T	0.0133946	-0.00332084	0.165729	0.206019	FALSE	FALSE	FALSE	g7rjvm	58341867	0.611736	0.00654226	outcome	TRUE	reported	textfile	314924	731	314193	0.00226174	56419228	421764	17	3.2e-09	TRUE	reported	igd	2	1	TRUE	8.31512e-05	35.0729	8.31516e-05	421764	8.18158e-07	314924	TRUE	0.000486682
	rs6765212	T	C	T	C	0.0109896	0.00395486	0.270909	0.287185	FALSE	FALSE	FALSE	g7rjvm	43889992	0.498156	0.00583833	outcome	TRUE	reported	textfile	314924	731	314193	0.0018852	43931484	421764	3	5.60003e-09	TRUE	reported	igd	2	1	TRUE	8.05646e-05	33.9818	8.0565e-05	421764	1.45707e-06	314924	TRUE	0.000970983
	rs72720396	G	A	G	A	0.0114265	0.000351551	0.229157	0.163996	FALSE	FALSE	FALSE	g7rjvm	90726025	0.960633	0.00712228	outcome	TRUE	reported	textfile	314924	731	314193	0.00198541	91191582	421764	1	8.70001e-09	TRUE	reported	igd	2	1	TRUE	7.85276e-05	33.1226	7.8528e-05	421764	7.73634e-09	314924	TRUE	0.000194922
	rs75641275	C	A	C	A	-0.0141613	0.00356275	0.143372	0.225573	FALSE	FALSE	FALSE	g7rjvm	97861577	0.570787	0.0062847	outcome	TRUE	reported	textfile	314924	731	314193	0.00238518	98327133	421764	1	2.90001e-09	TRUE	reported	igd	2	1	TRUE	8.35715e-05	35.2502	8.35719e-05	421764	1.02047e-06	314924	TRUE	0.000554614
	rs7582086	T	G	T	G	-0.00962821	0.00549415	0.468273	0.58191	FALSE	FALSE	FALSE	g7rjvm	60004691	0.303132	0.00533547	outcome	TRUE	reported	textfile	314924	731	314193	0.00167381	60231826	421764	2	8.79995e-09	TRUE	reported	igd	2	1	TRUE	7.84468e-05	33.0885	7.84472e-05	421764	3.36706e-06	314924	TRUE	0.00286586
	rs7599488	T	C	T	C	-0.0104154	-0.00174573	0.426408	0.479776	FALSE	FALSE	FALSE	g7rjvm	60491212	0.741274	0.00528744	outcome	TRUE	reported	textfile	314924	731	314193	0.00168729	60718347	421764	2	6.69993e-10	TRUE	reported	igd	2	1	TRUE	9.03366e-05	38.104	9.0337e-05	421764	3.46147e-07	314924	TRUE	0.000153044
	rs7808471	C	T	C	T	-0.0115362	-0.00771072	0.322136	0.320931	FALSE	FALSE	FALSE	g7rjvm	133031742	0.171084	0.00563349	outcome	TRUE	reported	textfile	314924	731	314193	0.00178604	132716502	421764	7	1.09999e-10	TRUE	reported	igd	2	1	TRUE	9.89078e-05	41.7197	9.89083e-05	421764	5.9488e-06	314924	TRUE	0.00143561
	rs7829800	G	A	G	A	-0.0104463	-0.00120138	0.671041	0.744358	FALSE	FALSE	FALSE	g7rjvm	143177288	0.842346	0.00604032	outcome	TRUE	reported	textfile	314924	731	314193	0.00178709	144258705	421764	8	5.1e-09	TRUE	reported	igd	2	1	TRUE	8.10079e-05	34.1688	8.10083e-05	421764	1.25614e-07	314924	TRUE	0.000241291
	rs8081370	T	C	T	C	-0.0166666	-0.0115334	0.910232	0.843996	FALSE	FALSE	FALSE	g7rjvm	1470318	0.111781	0.00725262	outcome	TRUE	reported	textfile	314924	731	314193	0.00293795	1373612	421764	17	1.40001e-08	TRUE	reported	igd	2	1	TRUE	7.62961e-05	32.1813	7.62965e-05	421764	8.03005e-06	314924	TRUE	0.0122189
	rs862227	G	A	G	A	-0.0091646	-0.00534745	0.458327	0.438691	FALSE	FALSE	FALSE	g7rjvm	73569027	0.312642	0.0052961	outcome	TRUE	reported	textfile	314924	731	314193	0.00167238	73602926	421764	16	4.30002e-08	TRUE	reported	igd	2	1	TRUE	7.11962e-05	30.03	7.11965e-05	421764	3.23725e-06	314924	TRUE	0.0048187
	rs893856	A	G	A	G	-0.013361	-0.00999275	0.148988	0.186963	FALSE	FALSE	FALSE	g7rjvm	125034998	0.139749	0.00676683	outcome	TRUE	reported	textfile	314924	731	314193	0.00234923	126723567	421764	10	1.29999e-08	TRUE	reported	igd	2	1	TRUE	7.66874e-05	32.3463	7.66878e-05	421764	6.92458e-06	314924	TRUE	0.00929127
	rs9295661	A	C	A	C	0.0207343	0.00140877	0.914264	0.96157	FALSE	FALSE	FALSE	g7rjvm	25449798	0.91685	0.0134936	outcome	TRUE	reported	textfile	314924	731	314193	0.00298952	25450026	421764	6	4.00037e-12	TRUE	reported	igd	2	1	TRUE	0.00011404	48.1032	0.00011404	421764	3.46116e-08	314924	TRUE	8.36535e-06
	rs9385269	T	C	T	C	0.0120673	-0.00969571	0.524565	0.512333	FALSE	FALSE	FALSE	g7rjvm	98100103	0.0659493	0.00527294	outcome	TRUE	reported	textfile	314924	731	314193	0.00168183	98547979	421764	6	7.19946e-13	TRUE	reported	igd	2	1	TRUE	0.000122049	51.4818	0.000122049	421764	1.07361e-05	314924	TRUE	0.000967335
ukb-b-1707	rs61729488	C	T	C	T	-0.023024	-0.0193973	0.10572	0.0916295	FALSE	FALSE	FALSE	g7rjvm	49030471	0.0333672	0.00911682	outcome	TRUE	reported	textfile	314924	731	314193	0.00355347	49067904	326565	3	9.20026e-11	TRUE	reported	igd	2	1	TRUE	0.000128538	41.9811	0.000128539	326565	1.43743e-05	314924	TRUE	0.00251409
	rs62033406	G	A	G	A	0.0144754	0.0129069	0.408781	0.443089	FALSE	FALSE	FALSE	g7rjvm	53790314	0.0151506	0.00531421	outcome	TRUE	reported	textfile	314924	731	314193	0.0022256	53824226	326565	16	7.8001e-11	TRUE	reported	igd	2	1	TRUE	0.000129521	42.3023	0.000129522	326565	1.87308e-05	314924	TRUE	0.00474083
	rs6488335	G	T	G	T	0.0124828	0.00192978	0.477991	0.400234	FALSE	FALSE	FALSE	g7rjvm	10987884	0.719661	0.00537675	outcome	TRUE	reported	textfile	314924	731	314193	0.00218655	11140483	326565	12	1.09999e-08	TRUE	reported	igd	2	1	TRUE	9.97912e-05	32.5914	9.97918e-05	326565	4.09047e-07	314924	TRUE	0.000181219
	rs9299529	C	T	C	T	0.0139343	0.00286092	0.742611	0.811916	FALSE	FALSE	FALSE	g7rjvm	75810302	0.671294	0.00674153	outcome	TRUE	reported	textfile	314924	731	314193	0.00250042	77570060	326565	10	2.5e-08	TRUE	reported	igd	2	1	TRUE	9.50897e-05	31.0557	9.50903e-05	326565	5.71862e-07	314924	TRUE	0.000316045
ukb-b-17627	rs11680516	C	T	C	T	0.0122842	-0.012108	0.202388	0.160573	FALSE	FALSE	FALSE	g7rjvm	207340987	0.0905503	0.0071539	outcome	TRUE	reported	textfile	314924	731	314193	0.00202829	208205711	460880	2	1.40001e-09	TRUE	reported	igd	2	1	TRUE	7.95813e-05	36.6802	7.95817e-05	460880	9.09604e-06	314924	TRUE	0.0106445
	rs16822430	C	T	C	T	0.0116344	0.00110096	0.23321	0.274735	FALSE	FALSE	FALSE	g7rjvm	143389906	0.853213	0.00595047	outcome	TRUE	reported	textfile	314924	731	314193	0.00191996	144147475	460880	2	1.40001e-09	TRUE	reported	igd	2	1	TRUE	7.96675e-05	36.7199	7.96678e-05	460880	1.08702e-07	314924	TRUE	0.000200689
	rs17317920	G	A	G	A	0.00906029	-0.00180134	0.479238	0.409008	FALSE	FALSE	FALSE	g7rjvm	25477484	0.737485	0.00537413	outcome	TRUE	reported	textfile	314924	731	314193	0.0016312	25517103	460880	7	2.80001e-08	TRUE	reported	igd	2	1	TRUE	6.69349e-05	30.8509	6.69352e-05	460880	3.56756e-07	314924	TRUE	0.00103641
	rs35287743	T	G	T	G	-0.0177401	-0.00588731	0.11583	0.0913781	FALSE	FALSE	FALSE	g7rjvm	109619445	0.521721	0.00918893	outcome	TRUE	reported	textfile	314924	731	314193	0.00255244	110057250	460880	12	3.59998e-12	TRUE	reported	igd	2	1	TRUE	0.000104802	48.3058	0.000104802	460880	1.30347e-06	314924	TRUE	8.34413e-05
	rs3799077	G	T	G	T	-0.0107346	-0.00304774	0.309993	0.316796	FALSE	FALSE	FALSE	g7rjvm	69286325	0.589929	0.00565509	outcome	TRUE	reported	textfile	314924	731	314193	0.00175764	69996217	460880	6	1e-09	TRUE	reported	igd	2	1	TRUE	8.09261e-05	37.3001	8.09265e-05	460880	9.22303e-07	314924	TRUE	0.00050944
	rs4318925	T	C	T	C	-0.0150377	-0.000154293	0.177245	0.153117	FALSE	FALSE	FALSE	g7rjvm	32793729	0.983264	0.00735524	outcome	TRUE	reported	textfile	314924	731	314193	0.0021207	32761506	460880	6	1.29987e-12	TRUE	reported	igd	2	1	TRUE	0.000109086	50.2808	0.000109086	460880	1.39732e-09	314924	TRUE	6.74559e-06
	rs6957745	C	T	C	T	-0.0121791	-0.00234664	0.202978	0.176874	FALSE	FALSE	FALSE	g7rjvm	73642420	0.734759	0.00692627	outcome	TRUE	reported	textfile	314924	731	314193	0.00202331	73056750	460880	7	1.79999e-09	TRUE	reported	igd	2	1	TRUE	7.8611e-05	36.2329	7.86114e-05	460880	3.64494e-07	314924	TRUE	0.000351658
	rs7148387	G	A	G	A	-0.00930647	0.000679903	0.590715	0.581539	FALSE	FALSE	FALSE	g7rjvm	29305926	0.898546	0.00533264	outcome	TRUE	reported	textfile	314924	731	314193	0.00165022	29775132	460880	14	1.7e-08	TRUE	reported	igd	2	1	TRUE	6.90031e-05	31.8042	6.90034e-05	460880	5.16186e-08	314924	TRUE	0.00047444
	rs838133	G	A	G	A	0.016184	-0.00222197	0.549409	0.62038	FALSE	FALSE	FALSE	g7rjvm	48756272	0.684	0.00545923	outcome	TRUE	reported	textfile	314924	731	314193	0.00167625	49259529	460880	19	4.70002e-22	TRUE	reported	igd	2	1	TRUE	0.000202217	93.2164	0.000202218	460880	5.2603e-07	314924	TRUE	5.29984e-09
ukb-b-1996	rs1052352	T	C	T	C	0.00816444	-0.00781857	0.52355	0.480846	FALSE	FALSE	FALSE	g7rjvm	31183958	0.138138	0.00527298	outcome	TRUE	reported	textfile	314924	731	314193	0.00142564	31195279	435435	16	1e-08	TRUE	reported	igd	2	1	TRUE	7.53142e-05	32.7968	7.53146e-05	435435	6.9813e-06	314924	TRUE	0.00986542
	rs10819082	A	G	A	G	-0.00916475	0.0024912	0.66734	0.792973	FALSE	FALSE	FALSE	g7rjvm	125883338	0.701179	0.00649208	outcome	TRUE	reported	textfile	314924	731	314193	0.00151342	128645617	435435	9	1.40001e-09	TRUE	reported	igd	2	1	TRUE	8.42098e-05	36.6708	8.42101e-05	435435	4.6757e-07	314924	TRUE	0.000282628
	rs12203592	T	C	T	C	-0.0102862	-0.00486042	0.219338	0.029639	FALSE	FALSE	FALSE	g7rjvm	396321	0.761172	0.0159913	outcome	TRUE	reported	textfile	314924	731	314193	0.00169411	396321	435435	6	1.29999e-09	TRUE	reported	igd	2	1	TRUE	8.46577e-05	36.8659	8.46581e-05	435435	2.93344e-07	314924	TRUE	0.00021397
	rs12908495	A	C	A	C	-0.00935	-0.00789056	0.242533	0.159448	FALSE	FALSE	FALSE	g7rjvm	96468050	0.275212	0.0072315	outcome	TRUE	reported	textfile	314924	731	314193	0.00166573	97011280	435435	15	2e-08	TRUE	reported	igd	2	1	TRUE	7.23535e-05	31.5074	7.23538e-05	435435	3.78054e-06	314924	TRUE	0.00502886
	rs1890012	G	T	G	T	-0.0104258	-0.00930184	0.19473	0.21382	FALSE	FALSE	FALSE	g7rjvm	54359547	0.147914	0.00642863	outcome	TRUE	reported	textfile	314924	731	314193	0.00180794	54933682	435435	13	8.10009e-09	TRUE	reported	igd	2	1	TRUE	7.6365e-05	33.2544	7.63653e-05	435435	6.64806e-06	314924	TRUE	0.00844872
	rs4291983	A	C	A	C	-0.00839985	0.000326007	0.517576	0.504566	FALSE	FALSE	FALSE	g7rjvm	40526446	0.9506	0.00526219	outcome	TRUE	reported	textfile	314924	731	314193	0.00142481	38106410	435435	18	3.69999e-09	TRUE	reported	igd	2	1	TRUE	7.98125e-05	34.7558	7.98129e-05	435435	1.21876e-08	314924	TRUE	0.000161918
	rs62461186	C	A	C	A	-0.0113438	0.000469665	0.179827	0.107513	FALSE	FALSE	FALSE	g7rjvm	78100836	0.95547	0.00841102	outcome	TRUE	reported	textfile	314924	731	314193	0.00185732	77730153	435435	7	1e-09	TRUE	reported	igd	2	1	TRUE	8.5661e-05	37.3028	8.56614e-05	435435	9.90093e-09	314924	TRUE	9.07183e-05
	rs6482190	G	A	G	A	0.0112719	0.001211	0.719408	0.789849	FALSE	FALSE	FALSE	g7rjvm	21748880	0.851603	0.00647336	outcome	TRUE	reported	textfile	314924	731	314193	0.00159025	22037809	435435	10	1.39991e-12	TRUE	reported	igd	2	1	TRUE	0.000115369	50.2414	0.00011537	435435	1.11129e-07	314924	TRUE	8.61205e-06
	rs75248709	T	C	T	C	-0.0197339	0.00101106	0.045947	0.0527511	FALSE	FALSE	FALSE	g7rjvm	91639227	0.932635	0.0119609	outcome	TRUE	reported	textfile	314924	731	314193	0.00352774	92348945	435435	6	2.19999e-08	TRUE	reported	igd	2	1	TRUE	7.18585e-05	31.2918	7.18588e-05	435435	2.26894e-08	314924	TRUE	0.000371523
	rs790561	G	A	G	A	0.012474	0.00642001	0.704134	0.733626	FALSE	FALSE	FALSE	g7rjvm	63705468	0.282218	0.00597016	outcome	TRUE	reported	textfile	314924	731	314193	0.00156199	64618026	435435	8	1.39991e-15	TRUE	reported	igd	2	1	TRUE	0.000146443	63.7754	0.000146443	435435	3.67193e-06	314924	TRUE	1.33477e-05
	rs8130508	A	G	A	G	0.0087404	-0.00139356	0.289686	0.313674	FALSE	FALSE	FALSE	g7rjvm	17677547	0.805801	0.0056684	outcome	TRUE	reported	textfile	314924	731	314193	0.00157797	19049865	435435	21	2.99999e-08	TRUE	reported	igd	2	1	TRUE	7.04549e-05	30.6805	7.04552e-05	435435	1.91923e-07	314924	TRUE	0.000671223
ukb-b-2209	rs10061973	T	G	T	G	-0.0108521	-0.000235184	0.5139	0.427817	FALSE	FALSE	FALSE	g7rjvm	167384493	0.964812	0.00533108	outcome	TRUE	reported	textfile	314924	731	314193	0.00191598	166811498	460443	5	1.5e-08	TRUE	reported	igd	2	1	TRUE	6.9669e-05	32.0807	6.96693e-05	460443	6.17991e-09	314924	TRUE	0.000349342
	rs10076975	C	T	C	T	0.0112394	-0.00887769	0.381413	0.479069	FALSE	FALSE	FALSE	g7rjvm	165091987	0.0933899	0.00529133	outcome	TRUE	reported	textfile	314924	731	314193	0.0019672	164518993	460443	5	1.09999e-08	TRUE	reported	igd	2	1	TRUE	7.08896e-05	32.6428	7.08899e-05	460443	8.93847e-06	314924	TRUE	0.0188627
	rs10510554	C	T	C	T	0.0110446	0.00631367	0.569277	0.529152	FALSE	FALSE	FALSE	g7rjvm	25058285	0.232258	0.00528533	outcome	TRUE	reported	textfile	314924	731	314193	0.00193636	25099776	460443	3	1.2e-08	TRUE	reported	igd	2	1	TRUE	7.06515e-05	32.5331	7.06518e-05	460443	4.53121e-06	314924	TRUE	0.00663796
	rs10513136	A	G	A	G	-0.0233232	0.0138126	0.065424	0.0157119	FALSE	FALSE	FALSE	g7rjvm	141388770	0.509032	0.0209172	outcome	TRUE	reported	textfile	314924	731	314193	0.00386307	141107612	460443	3	1.6e-09	TRUE	reported	igd	2	1	TRUE	7.91591e-05	36.451	7.91594e-05	460443	1.38465e-06	314924	TRUE	0.000841397
	rs11233632	T	C	T	C	-0.0121744	-0.0053274	0.580068	0.632468	FALSE	FALSE	FALSE	g7rjvm	83479639	0.330998	0.00548027	outcome	TRUE	reported	textfile	314924	731	314193	0.00193858	83190682	460443	11	3.40001e-10	TRUE	reported	igd	2	1	TRUE	8.56475e-05	39.439	8.56479e-05	460443	3.0007e-06	314924	TRUE	0.00114132
	rs114497213	T	G	T	G	0.0273225	-0.00232484	0.05481	0.0372509	FALSE	FALSE	FALSE	g7rjvm	115495739	0.867674	0.0139535	outcome	TRUE	reported	textfile	314924	731	314193	0.00423605	115214586	460443	3	1.09999e-10	TRUE	reported	igd	2	1	TRUE	9.03449e-05	41.6023	9.03453e-05	460443	8.81489e-08	314924	TRUE	6.82895e-05
	rs11767283	G	A	G	A	0.0176735	-0.00283669	0.221709	0.285466	FALSE	FALSE	FALSE	g7rjvm	122307402	0.629777	0.00588475	outcome	TRUE	reported	textfile	314924	731	314193	0.00231943	121947456	460443	7	2.49977e-14	TRUE	reported	igd	2	1	TRUE	0.000126082	58.0605	0.000126082	460443	7.37844e-07	314924	TRUE	7.30659e-06
	rs11859365	C	A	C	A	0.0225669	-0.0139902	0.253765	0.31597	FALSE	FALSE	FALSE	g7rjvm	83650340	0.0140055	0.00569372	outcome	TRUE	reported	textfile	314924	731	314193	0.00219679	83683945	460443	16	9.3994e-25	TRUE	reported	igd	2	1	TRUE	0.000229135	105.527	0.000229136	460443	1.9171e-05	314924	TRUE	3.26963e-06
	rs11924728	T	C	T	C	-0.0146517	-0.0129736	0.172747	0.158068	FALSE	FALSE	FALSE	g7rjvm	176985584	0.0723902	0.00722096	outcome	TRUE	reported	textfile	314924	731	314193	0.00252741	176703372	460443	3	6.69993e-09	TRUE	reported	igd	2	1	TRUE	7.29822e-05	33.6065	7.29825e-05	460443	1.025e-05	314924	TRUE	0.0208893
	rs12663865	A	G	A	G	0.012772	-0.00390205	0.758185	0.769815	FALSE	FALSE	FALSE	g7rjvm	87393431	0.533076	0.00626014	outcome	TRUE	reported	textfile	314924	731	314193	0.00223239	88103149	460443	6	1.09999e-08	TRUE	reported	igd	2	1	TRUE	7.10838e-05	32.7322	7.10842e-05	460443	1.23371e-06	314924	TRUE	0.00154659
	rs12806161	A	G	A	G	-0.011614	-0.0142203	0.413763	0.461966	FALSE	FALSE	FALSE	g7rjvm	88856941	0.00646979	0.00522234	outcome	TRUE	reported	textfile	314924	731	314193	0.00194023	88590109	460443	11	2.19999e-09	TRUE	reported	igd	2	1	TRUE	7.78122e-05	35.8307	7.78125e-05	460443	2.35437e-05	314924	TRUE	0.0860785
	rs12855717	T	C	T	C	-0.0122298	-0.00655143	0.526774	0.566364	FALSE	FALSE	FALSE	g7rjvm	100600381	0.219308	0.00533343	outcome	TRUE	reported	textfile	314924	731	314193	0.00192275	101252635	460443	13	2e-10	TRUE	reported	igd	2	1	TRUE	8.78575e-05	40.4568	8.78579e-05	460443	4.79131e-06	314924	TRUE	0.00189006
	rs12983532	T	C	T	C	-0.0133895	-0.00348689	0.251137	0.230997	FALSE	FALSE	FALSE	g7rjvm	18356512	0.577438	0.00625865	outcome	TRUE	reported	textfile	314924	731	314193	0.00223333	18467322	460443	19	2e-09	TRUE	reported	igd	2	1	TRUE	7.80572e-05	35.9436	7.80576e-05	460443	9.85625e-07	314924	TRUE	0.000695191
	rs16891727	A	C	A	C	-0.0237173	0.00618947	0.129814	0.084111	FALSE	FALSE	FALSE	g7rjvm	26488632	0.514251	0.00948966	outcome	TRUE	reported	textfile	314924	731	314193	0.00284003	26488860	460443	6	6.79986e-17	TRUE	reported	igd	2	1	TRUE	0.000151441	69.7401	0.000151441	460443	1.35083e-06	314924	TRUE	1.43959e-06
	rs17050031	T	C	T	C	-0.0120492	-0.0039379	0.4801	0.437972	FALSE	FALSE	FALSE	g7rjvm	59260884	0.458309	0.00530976	outcome	TRUE	reported	textfile	314924	731	314193	0.0019207	59488019	460443	2	3.50002e-10	TRUE	reported	igd	2	1	TRUE	8.54642e-05	39.3546	8.54646e-05	460443	1.74653e-06	314924	TRUE	0.000611475
	rs1876245	C	T	C	T	0.0151162	-0.00286624	0.431482	0.395136	FALSE	FALSE	FALSE	g7rjvm	71485612	0.594586	0.00538564	outcome	TRUE	reported	textfile	314924	731	314193	0.00193122	71534763	460443	3	5.00035e-15	TRUE	reported	igd	2	1	TRUE	0.000133042	61.266	0.000133042	460443	8.99388e-07	314924	TRUE	4.69111e-06
	rs1951286	G	T	G	T	-0.0145833	-0.0022617	0.644911	0.645638	FALSE	FALSE	FALSE	g7rjvm	29296806	0.68092	0.00550014	outcome	TRUE	reported	textfile	314924	731	314193	0.00199948	29766012	460443	14	2.99985e-13	TRUE	reported	igd	2	1	TRUE	0.000115518	53.1956	0.000115519	460443	5.36932e-07	314924	TRUE	1.48262e-05
	rs2271308	C	T	C	T	0.0119643	-0.00641514	0.733181	0.739455	FALSE	FALSE	FALSE	g7rjvm	39661229	0.286953	0.00602458	outcome	TRUE	reported	textfile	314924	731	314193	0.00216177	37817482	460443	17	3.09999e-08	TRUE	reported	igd	2	1	TRUE	6.65198e-05	30.6305	6.65201e-05	460443	3.60043e-06	314924	TRUE	0.00679834
	rs2301594	A	G	A	G	-0.0145202	0.00479489	0.173913	0.139252	FALSE	FALSE	FALSE	g7rjvm	16754135	0.528113	0.00760021	outcome	TRUE	reported	textfile	314924	731	314193	0.002538	16754366	460443	6	1.09999e-08	TRUE	reported	igd	2	1	TRUE	7.10813e-05	32.7311	7.10816e-05	460443	1.26387e-06	314924	TRUE	0.00157826
	rs275160	C	T	C	T	0.0121188	-0.00289499	0.700597	0.676289	FALSE	FALSE	FALSE	g7rjvm	145210310	0.606722	0.00562397	outcome	TRUE	reported	textfile	314924	731	314193	0.00210096	145967878	460443	2	8e-09	TRUE	reported	igd	2	1	TRUE	7.22564e-05	33.2722	7.22567e-05	460443	8.41404e-07	314924	TRUE	0.00104027
	rs2827161	G	T	G	T	0.0107114	0.00507973	0.422842	0.344821	FALSE	FALSE	FALSE	g7rjvm	21967731	0.360082	0.00555036	outcome	TRUE	reported	textfile	314924	731	314193	0.00193719	23340050	460443	21	3.2e-08	TRUE	reported	igd	2	1	TRUE	6.63962e-05	30.5736	6.63965e-05	460443	2.65971e-06	314924	TRUE	0.00482358
	rs28533540	A	G	A	G	0.0146421	-0.00285962	0.534203	0.569755	FALSE	FALSE	FALSE	g7rjvm	47575565	0.590342	0.00531193	outcome	TRUE	reported	textfile	314924	731	314193	0.00192478	47867762	460443	15	2.80027e-14	TRUE	reported	igd	2	1	TRUE	0.000125665	57.8686	0.000125665	460443	9.20256e-07	314924	TRUE	9.28708e-06
	rs303817	G	A	G	A	0.0135799	-0.00354972	0.751146	0.731901	FALSE	FALSE	FALSE	g7rjvm	51782451	0.550872	0.00595138	outcome	TRUE	reported	textfile	314924	731	314193	0.00220965	52176235	460443	12	8e-10	TRUE	reported	igd	2	1	TRUE	8.20228e-05	37.7698	8.20232e-05	460443	1.12966e-06	314924	TRUE	0.000546175
	rs3124402	G	A	G	A	-0.0220014	-0.000262747	0.733261	0.768018	FALSE	FALSE	FALSE	g7rjvm	55400980	0.966291	0.00621734	outcome	TRUE	reported	textfile	314924	731	314193	0.00215651	55975115	460443	13	1.9002e-24	TRUE	reported	igd	2	1	TRUE	0.000226008	104.087	0.000226009	460443	5.67105e-09	314924	TRUE	9.85281e-11
	rs35283694	T	C	T	C	-0.0270116	-0.0159953	0.042751	0.0234239	FALSE	FALSE	FALSE	g7rjvm	33362274	0.361821	0.0175406	outcome	TRUE	reported	textfile	314924	731	314193	0.00479031	33330051	460443	6	1.7e-08	TRUE	reported	igd	2	1	TRUE	6.90506e-05	31.7959	6.90509e-05	460443	2.64053e-06	314924	TRUE	0.0038416
	rs35287743	T	G	T	G	-0.0282201	-0.00588731	0.115869	0.0913781	FALSE	FALSE	FALSE	g7rjvm	109619445	0.521721	0.00918893	outcome	TRUE	reported	textfile	314924	731	314193	0.00301071	110057250	460443	12	7.00003e-21	TRUE	reported	igd	2	1	TRUE	0.000190775	87.8572	0.000190775	460443	1.30347e-06	314924	TRUE	4.26024e-08
	rs4002471	T	C	T	C	-0.0192439	-0.00212228	0.547362	0.431361	FALSE	FALSE	FALSE	g7rjvm	48711838	0.689484	0.00531158	outcome	TRUE	reported	textfile	314924	731	314193	0.0019244	49215095	460443	19	1.50003e-23	TRUE	reported	igd	2	1	TRUE	0.000217133	99.9985	0.000217134	460443	5.06938e-07	314924	TRUE	1.32036e-09
	rs4278546	G	A	G	A	0.0125555	-0.00325975	0.441085	0.387206	FALSE	FALSE	FALSE	g7rjvm	79506347	0.551391	0.00547234	outcome	TRUE	reported	textfile	314924	731	314193	0.00193806	79217391	460443	11	9.30037e-11	TRUE	reported	igd	2	1	TRUE	9.11419e-05	41.9693	9.11423e-05	460443	1.12673e-06	314924	TRUE	0.000242911
	rs45501495	T	C	T	C	0.0156803	-0.0115292	0.236013	0.258317	FALSE	FALSE	FALSE	g7rjvm	204627326	0.0555546	0.00602202	outcome	TRUE	reported	textfile	314924	731	314193	0.00225713	204596454	460443	1	3.69999e-12	TRUE	reported	igd	2	1	TRUE	0.000104803	48.2607	0.000104804	460443	1.16387e-05	314924	TRUE	0.0031576
	rs4869859	C	T	C	T	0.0140098	-0.00547816	0.449939	0.481503	FALSE	FALSE	FALSE	g7rjvm	155526415	0.302143	0.00530908	outcome	TRUE	reported	textfile	314924	731	314193	0.00192207	155847549	460443	6	3.10027e-13	TRUE	reported	igd	2	1	TRUE	0.000115372	53.128	0.000115372	460443	3.38085e-06	314924	TRUE	0.000118102
	rs4982738	A	G	A	G	0.0108608	0.00923277	0.582899	0.603809	FALSE	FALSE	FALSE	g7rjvm	23180982	0.0906546	0.00545687	outcome	TRUE	reported	textfile	314924	731	314193	0.00196936	23650191	460443	14	3.50002e-08	TRUE	reported	igd	2	1	TRUE	6.60494e-05	30.4139	6.60497e-05	460443	9.09013e-06	314924	TRUE	0.0270494
	rs552234	A	G	A	G	-0.0116474	-0.0136471	0.495449	0.483276	FALSE	FALSE	FALSE	g7rjvm	104010002	0.00875085	0.00520556	outcome	TRUE	reported	textfile	314924	731	314193	0.00191252	106772283	460443	9	1.09999e-09	TRUE	reported	igd	2	1	TRUE	8.05444e-05	37.0889	8.05447e-05	460443	2.18239e-05	314924	TRUE	0.0627519
	rs55930451	T	C	T	C	-0.0170539	-0.000141039	0.108001	0.0791189	FALSE	FALSE	FALSE	g7rjvm	48812098	0.988394	0.00969576	outcome	TRUE	reported	textfile	314924	731	314193	0.00307567	49039237	460443	2	2.90001e-08	TRUE	reported	igd	2	1	TRUE	6.67672e-05	30.7444	6.67675e-05	460443	6.71911e-10	314924	TRUE	0.000427541
	rs55985303	A	G	A	G	0.0129737	-0.0048241	0.241079	0.289767	FALSE	FALSE	FALSE	g7rjvm	76997825	0.405271	0.0057965	outcome	TRUE	reported	textfile	314924	731	314193	0.00223629	77224951	460443	2	6.59994e-09	TRUE	reported	igd	2	1	TRUE	7.3091e-05	33.6565	7.30913e-05	460443	2.19936e-06	314924	TRUE	0.00224374
	rs59355765	T	C	T	C	-0.0162522	-0.0115181	0.160079	0.118145	FALSE	FALSE	FALSE	g7rjvm	55764720	0.158783	0.00817364	outcome	TRUE	reported	textfile	314924	731	314193	0.00260966	53431951	460443	18	4.70002e-10	TRUE	reported	igd	2	1	TRUE	8.42256e-05	38.7842	8.42259e-05	460443	6.30558e-06	314924	TRUE	0.00393931
	rs6033437	A	C	A	C	0.0124683	-0.00076198	0.257329	0.206681	FALSE	FALSE	FALSE	g7rjvm	12515083	0.907277	0.00654206	outcome	TRUE	reported	textfile	314924	731	314193	0.00220977	12495731	460443	20	1.7e-08	TRUE	reported	igd	2	1	TRUE	6.91376e-05	31.836	6.91379e-05	460443	4.3078e-08	314924	TRUE	0.000454707
	rs6059844	G	A	G	A	0.0110001	-0.00329042	0.495121	0.580796	FALSE	FALSE	FALSE	g7rjvm	34448677	0.538872	0.00535446	outcome	TRUE	reported	textfile	314924	731	314193	0.00191451	33036482	460443	20	9.20005e-09	TRUE	reported	igd	2	1	TRUE	7.1692e-05	33.0123	7.16924e-05	460443	1.19913e-06	314924	TRUE	0.00143191
	rs6089753	T	C	T	C	-0.011542	-0.00912048	0.530967	0.562085	FALSE	FALSE	FALSE	g7rjvm	62556900	0.0853631	0.00530144	outcome	TRUE	reported	textfile	314924	731	314193	0.0019184	61154107	460443	20	1.79999e-09	TRUE	reported	igd	2	1	TRUE	7.86093e-05	36.1978	7.86096e-05	460443	9.39811e-06	314924	TRUE	0.0121228
	rs61882686	A	C	A	C	0.0197559	-0.00489667	0.085234	0.0788697	FALSE	FALSE	FALSE	g7rjvm	46369130	0.614851	0.00973182	outcome	TRUE	reported	textfile	314924	731	314193	0.0034254	46390680	460443	11	8e-09	TRUE	reported	igd	2	1	TRUE	7.22377e-05	33.2636	7.2238e-05	460443	8.03915e-07	314924	TRUE	0.00100951
	rs6465487	G	A	G	A	-0.0123535	0.00780858	0.399814	0.415422	FALSE	FALSE	FALSE	g7rjvm	96131382	0.143734	0.00534093	outcome	TRUE	reported	textfile	314924	731	314193	0.00195628	95760694	460443	7	2.69998e-10	TRUE	reported	igd	2	1	TRUE	8.65973e-05	39.8764	8.65977e-05	460443	6.78742e-06	314924	TRUE	0.00375849
	rs6561943	T	C	T	C	-0.0141502	-0.00615118	0.255983	0.267016	FALSE	FALSE	FALSE	g7rjvm	57782627	0.302744	0.00596873	outcome	TRUE	reported	textfile	314924	731	314193	0.00219174	58356761	460443	13	1.09999e-10	TRUE	reported	igd	2	1	TRUE	9.05174e-05	41.6817	9.05178e-05	460443	3.37247e-06	314924	TRUE	0.000899143
	rs66931328	C	T	C	T	-0.0130717	0.00727108	0.203744	0.227148	FALSE	FALSE	FALSE	g7rjvm	40691814	0.247567	0.00628834	outcome	TRUE	reported	textfile	314924	731	314193	0.00237342	38271778	460443	18	3.59998e-08	TRUE	reported	igd	2	1	TRUE	6.58735e-05	30.3328	6.58737e-05	460443	4.24542e-06	314924	TRUE	0.00882105
	rs7225002	G	A	G	A	-0.013923	-0.00165132	0.4144	0.374575	FALSE	FALSE	FALSE	g7rjvm	46111701	0.761597	0.00544297	outcome	TRUE	reported	textfile	314924	731	314193	0.00194478	44189067	460443	17	8.10028e-13	TRUE	reported	igd	2	1	TRUE	0.000111301	51.2534	0.000111302	460443	2.92272e-07	314924	TRUE	1.49988e-05
	rs7243428	G	A	G	A	-0.0129784	-0.00102931	0.224648	0.204187	FALSE	FALSE	FALSE	g7rjvm	37576214	0.874966	0.00654137	outcome	TRUE	reported	textfile	314924	731	314193	0.00229212	35156177	460443	18	1.5e-08	TRUE	reported	igd	2	1	TRUE	6.96244e-05	32.0602	6.96247e-05	460443	7.86234e-08	314924	TRUE	0.000488024
	rs7254235	G	A	G	A	-0.0106304	0.00103209	0.577254	0.696782	FALSE	FALSE	FALSE	g7rjvm	22029703	0.857624	0.00575302	outcome	TRUE	reported	textfile	314924	731	314193	0.00194012	22212505	460443	19	4.30002e-08	TRUE	reported	igd	2	1	TRUE	6.51985e-05	30.022	6.51988e-05	460443	1.02198e-07	314924	TRUE	0.000797457
	rs7317926	G	A	G	A	0.0110286	0.00154715	0.561246	0.563298	FALSE	FALSE	FALSE	g7rjvm	53601377	0.770204	0.00529653	outcome	TRUE	reported	textfile	314924	731	314193	0.0019312	54175512	460443	13	1.09999e-08	TRUE	reported	igd	2	1	TRUE	7.08239e-05	32.6125	7.08242e-05	460443	2.70944e-07	314924	TRUE	0.000639331
	rs75887709	G	A	G	A	-0.0159106	-0.0166195	0.13588	0.0957143	FALSE	FALSE	FALSE	g7rjvm	36947427	0.0615659	0.00889026	outcome	TRUE	reported	textfile	314924	731	314193	0.0028148	37438329	460443	19	1.6e-08	TRUE	reported	igd	2	1	TRUE	6.9386e-05	31.9504	6.93863e-05	460443	1.10968e-05	314924	TRUE	0.030638
	rs790564	C	A	C	A	0.0146906	0.00550977	0.722952	0.758737	FALSE	FALSE	FALSE	g7rjvm	63691660	0.373175	0.00618698	outcome	TRUE	reported	textfile	314924	731	314193	0.00214766	64604218	460443	8	7.89951e-12	TRUE	reported	igd	2	1	TRUE	0.000101608	46.7893	0.000101608	460443	2.51829e-06	314924	TRUE	0.000239698
	rs805262	T	C	T	C	-0.0109233	0.00455327	0.478266	0.408852	FALSE	FALSE	FALSE	g7rjvm	31660956	0.395207	0.00535545	outcome	TRUE	reported	textfile	314924	731	314193	0.00191289	31628733	460443	6	1.09999e-08	TRUE	reported	igd	2	1	TRUE	7.08143e-05	32.6081	7.08146e-05	460443	2.29536e-06	314924	TRUE	0.0028448
	rs8053277	C	T	C	T	0.0143164	-0.00174231	0.696704	0.699812	FALSE	FALSE	FALSE	g7rjvm	51435815	0.761512	0.0057408	outcome	TRUE	reported	textfile	314924	731	314193	0.00208318	51469726	460443	16	6.29941e-12	TRUE	reported	igd	2	1	TRUE	0.000102564	47.2294	0.000102564	460443	2.92485e-07	314924	TRUE	3.38541e-05
	rs9272302	T	C	T	C	-0.01828	0.00544693	0.165163	0.275075	FALSE	FALSE	FALSE	g7rjvm	32636077	0.355905	0.00590008	outcome	TRUE	reported	textfile	314924	731	314193	0.00268064	32603854	460443	6	9.20026e-12	TRUE	reported	igd	2	1	TRUE	0.000100985	46.5022	0.000100985	460443	2.70635e-06	314924	TRUE	0.000278555
	rs9301837	A	C	A	C	-0.0157428	-0.00237414	0.143273	0.235262	FALSE	FALSE	FALSE	g7rjvm	92825059	0.70328	0.00623302	outcome	TRUE	reported	textfile	314924	731	314193	0.00273045	93477312	460443	13	8.10009e-09	TRUE	reported	igd	2	1	TRUE	7.21919e-05	33.2425	7.21922e-05	460443	4.60694e-07	314924	TRUE	0.000722449
	rs9606833	C	T	C	T	0.0169856	0.000148294	0.243593	0.241335	FALSE	FALSE	FALSE	g7rjvm	31354027	0.980727	0.00613851	outcome	TRUE	reported	textfile	314924	731	314193	0.00223087	31750013	460443	22	2.70023e-14	TRUE	reported	igd	2	1	TRUE	0.000125888	57.9711	0.000125888	460443	1.85318e-09	314924	TRUE	1.34043e-06
	rs9841174	C	T	C	T	0.0147781	-0.00438226	0.373913	0.498187	FALSE	FALSE	FALSE	g7rjvm	167467090	0.404194	0.00525354	outcome	TRUE	reported	textfile	314924	731	314193	0.00198025	167184878	460443	3	8.49963e-14	TRUE	reported	igd	2	1	TRUE	0.00012094	55.6923	0.00012094	460443	2.20947e-06	314924	TRUE	3.9029e-05
	rs9876782	G	A	G	A	0.0142657	0.0062847	0.165461	0.216967	FALSE	FALSE	FALSE	g7rjvm	167009301	0.32605	0.00639924	outcome	TRUE	reported	textfile	314924	731	314193	0.00257011	166727089	460443	3	2.80001e-08	TRUE	reported	igd	2	1	TRUE	6.6908e-05	30.8092	6.69083e-05	460443	3.06272e-06	314924	TRUE	0.00542601
	rs9958909	G	T	G	T	0.0157617	-0.0039883	0.139718	0.171209	FALSE	FALSE	FALSE	g7rjvm	1841370	0.567289	0.00697194	outcome	TRUE	reported	textfile	314924	731	314193	0.00277809	1841371	460443	18	1.40001e-08	TRUE	reported	igd	2	1	TRUE	6.99048e-05	32.1893	6.99051e-05	460443	1.03912e-06	314924	TRUE	0.00149869
ukb-b-2862	rs10789340	G	A	G	A	-0.0137797	-0.00684214	0.626712	0.681407	FALSE	FALSE	FALSE	g7rjvm	72474590	0.226768	0.00566062	outcome	TRUE	reported	textfile	314924	731	314193	0.00176936	72940273	461053	1	6.79986e-15	TRUE	reported	igd	2	1	TRUE	0.000131534	60.652	0.000131535	461053	4.63928e-06	314924	TRUE	5.58834e-05
	rs10959890	C	T	C	T	-0.0126658	0.00507518	0.212297	0.167737	FALSE	FALSE	FALSE	g7rjvm	11526198	0.470172	0.00702741	outcome	TRUE	reported	textfile	314924	731	314193	0.00209611	11526198	461053	9	1.5e-09	TRUE	reported	igd	2	1	TRUE	7.91866e-05	36.512	7.9187e-05	461053	1.65618e-06	314924	TRUE	0.000992319
	rs1105388	T	C	T	C	-0.0113754	0.00271528	0.300147	0.29012	FALSE	FALSE	FALSE	g7rjvm	205339463	0.640456	0.00581352	outcome	TRUE	reported	textfile	314924	731	314193	0.00187563	205308591	461053	1	1.29999e-09	TRUE	reported	igd	2	1	TRUE	7.97726e-05	36.7822	7.97729e-05	461053	6.92704e-07	314924	TRUE	0.000459061
	rs11878917	A	G	A	G	0.0150187	0.0216689	0.109688	0.0646803	FALSE	FALSE	FALSE	g7rjvm	42084847	0.0436697	0.0107418	outcome	TRUE	reported	textfile	314924	731	314193	0.00274812	42588999	461053	19	4.60002e-08	TRUE	reported	igd	2	1	TRUE	6.4776e-05	29.867	6.47763e-05	461053	1.29214e-05	314924	TRUE	0.0540295
	rs132901	T	C	T	C	0.0139249	-0.01055	0.787662	0.763862	FALSE	FALSE	FALSE	g7rjvm	41401543	0.0873635	0.00617148	outcome	TRUE	reported	textfile	314924	731	314193	0.00209282	41797547	461053	22	2.90001e-11	TRUE	reported	igd	2	1	TRUE	9.60125e-05	44.2709	9.60129e-05	461053	9.27939e-06	314924	TRUE	0.00348918
	rs4676964	T	C	T	C	0.0133533	0.00309435	0.510605	0.464846	FALSE	FALSE	FALSE	g7rjvm	70985597	0.557409	0.00527421	outcome	TRUE	reported	textfile	314924	731	314193	0.00172438	71034748	461053	3	9.60064e-15	TRUE	reported	igd	2	1	TRUE	0.000130048	59.9666	0.000130049	461053	1.093e-06	314924	TRUE	7.43251e-06
	rs62169335	T	C	T	C	-0.00968628	-0.0016542	0.543241	0.501587	FALSE	FALSE	FALSE	g7rjvm	147188501	0.755242	0.00530642	outcome	TRUE	reported	textfile	314924	731	314193	0.00173523	147946069	461053	2	2.39999e-08	TRUE	reported	igd	2	1	TRUE	6.75802e-05	31.16	6.75805e-05	461053	3.08581e-07	314924	TRUE	0.000913816
	rs7791463	A	G	A	G	0.00954846	-0.00195566	0.534781	0.476425	FALSE	FALSE	FALSE	g7rjvm	98189735	0.71058	0.00527024	outcome	TRUE	reported	textfile	314924	731	314193	0.00171063	97819047	461053	7	2.39999e-08	TRUE	reported	igd	2	1	TRUE	6.75732e-05	31.1568	6.75735e-05	461053	4.37243e-07	314924	TRUE	0.00107596
	rs784251	T	C	T	C	-0.0103387	0.00368832	0.477649	0.494922	FALSE	FALSE	FALSE	g7rjvm	55745672	0.484519	0.00527617	outcome	TRUE	reported	textfile	314924	731	314193	0.00171651	53412903	461053	18	1.7e-09	TRUE	reported	igd	2	1	TRUE	7.86782e-05	36.2775	7.86785e-05	461053	1.55173e-06	314924	TRUE	0.000973218
	rs79809011	A	G	A	G	-0.0280593	-0.0495502	0.029465	0.00913872	FALSE	FALSE	FALSE	g7rjvm	10269022	0.0740798	0.0277417	outcome	TRUE	reported	textfile	314924	731	314193	0.00508482	10126532	461053	8	3.40001e-08	TRUE	reported	igd	2	1	TRUE	6.60424e-05	30.4509	6.60427e-05	461053	1.01302e-05	314924	TRUE	0.0324663
ukb-b-3460	rs10966033	T	G	T	G	-0.00893677	0.00243442	0.39337	0.35856	FALSE	FALSE	FALSE	g7rjvm	23705738	0.658464	0.00550731	outcome	TRUE	reported	textfile	314924	731	314193	0.00161886	23705736	428117	9	3.40001e-08	TRUE	reported	igd	2	1	TRUE	7.11786e-05	30.4748	7.11789e-05	428117	6.20453e-07	314924	TRUE	0.00112068
	rs12203592	T	C	T	C	0.0103619	-0.00486042	0.219245	0.029639	FALSE	FALSE	FALSE	g7rjvm	396321	0.761172	0.0159913	outcome	TRUE	reported	textfile	314924	731	314193	0.00187521	396321	428117	6	3.29997e-08	TRUE	reported	igd	2	1	TRUE	7.13158e-05	30.5335	7.13161e-05	428117	2.93344e-07	314924	TRUE	0.000760958
	rs1229984	C	T	C	T	-0.0485311	0.00693047	0.97335	0.995039	FALSE	FALSE	FALSE	g7rjvm	99318162	0.852563	0.0372907	outcome	TRUE	reported	textfile	314924	731	314193	0.00483343	100239319	428117	4	1e-23	TRUE	reported	igd	2	1	TRUE	0.000235432	100.816	0.000235433	428117	1.09678e-07	314924	TRUE	1.60127e-10
	rs13125440	G	A	G	A	0.00973671	0.00784202	0.372141	0.345926	FALSE	FALSE	FALSE	g7rjvm	39420704	0.156297	0.00553176	outcome	TRUE	reported	textfile	314924	731	314193	0.00163535	39422324	428117	4	2.59998e-09	TRUE	reported	igd	2	1	TRUE	8.27951e-05	35.4488	8.27955e-05	428117	6.38151e-06	314924	TRUE	0.00511024
	rs264933	C	T	C	T	-0.00980808	0.00100672	0.470321	0.443457	FALSE	FALSE	FALSE	g7rjvm	103675676	0.849538	0.00530669	outcome	TRUE	reported	textfile	314924	731	314193	0.00157786	104292134	428117	2	5.1e-10	TRUE	reported	igd	2	1	TRUE	9.02463e-05	38.6393	9.02467e-05	428117	1.14279e-07	314924	TRUE	9.51118e-05
	rs3791129	A	G	A	G	-0.0113828	0.00349292	0.736322	0.749299	FALSE	FALSE	FALSE	g7rjvm	44014421	0.566278	0.00609009	outcome	TRUE	reported	textfile	314924	731	314193	0.0018041	44480093	428117	1	2.80001e-10	TRUE	reported	igd	2	1	TRUE	9.29767e-05	39.8084	9.29771e-05	428117	1.04454e-06	314924	TRUE	0.00024052
	rs3809162	G	A	G	A	-0.00965099	0.00193252	0.408311	0.477593	FALSE	FALSE	FALSE	g7rjvm	54280451	0.715038	0.00529313	outcome	TRUE	reported	textfile	314924	731	314193	0.0016026	54674235	428117	12	1.7e-09	TRUE	reported	igd	2	1	TRUE	8.47021e-05	36.2653	8.47025e-05	428117	4.23272e-07	314924	TRUE	0.000269142
	rs646327	G	A	G	A	-0.00890198	9.51741e-05	0.52843	0.409472	FALSE	FALSE	FALSE	g7rjvm	48706594	0.985792	0.0053443	outcome	TRUE	reported	textfile	314924	731	314193	0.00157837	49209851	428117	19	1.7e-08	TRUE	reported	igd	2	1	TRUE	7.42952e-05	31.8093	7.42956e-05	428117	1.00705e-09	314924	TRUE	0.000254003
	rs7428430	T	C	T	C	-0.0105733	-0.00289554	0.488473	0.546747	FALSE	FALSE	FALSE	g7rjvm	50136751	0.584641	0.00529719	outcome	TRUE	reported	textfile	314924	731	314193	0.00157775	50174184	428117	3	2.09991e-11	TRUE	reported	igd	2	1	TRUE	0.000104891	44.91	0.000104891	428117	9.48778e-07	314924	TRUE	7.88605e-05
	rs8614	A	C	A	C	0.0113738	0.00430754	0.1821	0.154737	FALSE	FALSE	FALSE	g7rjvm	29261788	0.557426	0.00734236	outcome	TRUE	reported	textfile	314924	731	314193	0.00204387	27588806	428117	17	2.59998e-08	TRUE	reported	igd	2	1	TRUE	7.23287e-05	30.9672	7.23291e-05	428117	1.09291e-06	314924	TRUE	0.00148566
	rs926071	A	C	A	C	-0.00940609	0.00407281	0.453566	0.430235	FALSE	FALSE	FALSE	g7rjvm	1271298	0.446041	0.00534467	outcome	TRUE	reported	textfile	314924	731	314193	0.00160385	1310934	428117	7	4.49997e-09	TRUE	reported	igd	2	1	TRUE	8.03329e-05	34.3945	8.03333e-05	428117	1.84392e-06	314924	TRUE	0.00119711
	rs9482094	G	A	G	A	0.0105116	0.00653231	0.628363	0.688547	FALSE	FALSE	FALSE	g7rjvm	97917019	0.252542	0.00570908	outcome	TRUE	reported	textfile	314924	731	314193	0.00163171	98364895	428117	6	1.2e-10	TRUE	reported	igd	2	1	TRUE	9.69275e-05	41.5002	9.6928e-05	428117	4.15716e-06	314924	TRUE	0.000883058
ukb-b-3881	rs10064431	C	T	C	T	-0.00757392	0.00849491	0.522495	0.511183	FALSE	FALSE	FALSE	g7rjvm	93614967	0.108712	0.00529604	outcome	TRUE	reported	textfile	314924	731	314193	0.00122365	92950673	446462	5	5.99998e-10	TRUE	reported	igd	2	1	TRUE	8.58035e-05	38.3111	8.58039e-05	446462	8.16975e-06	314924	TRUE	0.00591603
	rs10192394	T	C	T	C	-0.00766096	0.00419049	0.528785	0.698973	FALSE	FALSE	FALSE	g7rjvm	145540439	0.467458	0.0057671	outcome	TRUE	reported	textfile	314924	731	314193	0.0012287	146298007	446462	2	4.49997e-10	TRUE	reported	igd	2	1	TRUE	8.70668e-05	38.8752	8.70671e-05	446462	1.67653e-06	314924	TRUE	0.000553442
	rs10249294	A	G	A	G	0.0195637	-0.00454433	0.372973	0.339182	FALSE	FALSE	FALSE	g7rjvm	144026044	0.415562	0.00558173	outcome	TRUE	reported	textfile	314924	731	314193	0.00126299	143723137	446462	7	4.10015e-54	TRUE	reported	igd	2	1	TRUE	0.000537136	239.939	0.000537138	446462	2.10474e-06	314924	TRUE	9.83852e-21
	rs10271924	T	C	T	C	-0.00704676	-1.00088e-05	0.492595	0.421805	FALSE	FALSE	FALSE	g7rjvm	153798121	0.998513	0.0053692	outcome	TRUE	reported	textfile	314924	731	314193	0.00125592	153495206	446462	7	2e-08	TRUE	reported	igd	2	1	TRUE	7.05082e-05	31.4813	7.05086e-05	446462	1.10342e-11	314924	TRUE	0.000309718
	rs1051547	C	T	C	T	-0.00757523	0.0101395	0.561537	0.601403	FALSE	FALSE	FALSE	g7rjvm	19268058	0.0584979	0.00535931	outcome	TRUE	reported	textfile	314924	731	314193	0.00124161	19279380	446462	16	1.09999e-09	TRUE	reported	igd	2	1	TRUE	8.33682e-05	37.2237	8.33686e-05	446462	1.1366e-05	314924	TRUE	0.013323
	rs10828266	G	A	G	A	0.0123642	-0.0015021	0.715634	0.729506	FALSE	FALSE	FALSE	g7rjvm	21809772	0.799611	0.00591726	outcome	TRUE	reported	textfile	314924	731	314193	0.00135696	22098701	446462	10	8.10028e-20	TRUE	reported	igd	2	1	TRUE	0.000185923	83.0225	0.000185924	446462	2.04622e-07	314924	TRUE	1.46644e-08
	rs10838724	T	G	T	G	0.00901088	0.0105278	0.367992	0.367033	FALSE	FALSE	FALSE	g7rjvm	47505500	0.056238	0.00551426	outcome	TRUE	reported	textfile	314924	731	314193	0.00128277	47527052	446462	11	2.09991e-12	TRUE	reported	igd	2	1	TRUE	0.000110511	49.3441	0.000110511	446462	1.15742e-05	314924	TRUE	0.00224572
	rs10840126	G	A	G	A	-0.00771754	0.00567978	0.376121	0.376445	FALSE	FALSE	FALSE	g7rjvm	8804227	0.299493	0.00547437	outcome	TRUE	reported	textfile	314924	731	314193	0.00128576	8825774	446462	11	1.89998e-09	TRUE	reported	igd	2	1	TRUE	8.06898e-05	36.0277	8.06901e-05	446462	3.41814e-06	314924	TRUE	0.00217132
	rs11032362	A	G	A	G	0.0123929	0.00792589	0.090976	0.0544348	FALSE	FALSE	FALSE	g7rjvm	33737546	0.490235	0.0114879	outcome	TRUE	reported	textfile	314924	731	314193	0.00212339	33759092	446462	11	5.30005e-09	TRUE	reported	igd	2	1	TRUE	7.62902e-05	34.0631	7.62905e-05	446462	1.51151e-06	314924	TRUE	0.0012589
	rs11085749	A	G	A	G	-0.00773361	-0.000441245	0.387076	0.386305	FALSE	FALSE	FALSE	g7rjvm	10850597	0.934847	0.00539765	outcome	TRUE	reported	textfile	314924	731	314193	0.00125477	10961273	446462	19	7.10003e-10	TRUE	reported	igd	2	1	TRUE	8.50775e-05	37.9869	8.50779e-05	446462	2.12201e-08	314924	TRUE	9.5717e-05
	rs111526888	G	A	G	A	0.0103088	-0.00542214	0.279947	0.256941	FALSE	FALSE	FALSE	g7rjvm	60304392	0.368404	0.00602817	outcome	TRUE	reported	textfile	314924	731	314193	0.00136149	57971625	446462	18	3.69999e-14	TRUE	reported	igd	2	1	TRUE	0.000128395	57.3305	0.000128395	446462	2.56901e-06	314924	TRUE	2.90581e-05
	rs11896330	A	G	A	G	-0.00844567	0.00835415	0.632839	0.696307	FALSE	FALSE	FALSE	g7rjvm	60008433	0.144464	0.0057245	outcome	TRUE	reported	textfile	314924	731	314193	0.0012744	60235568	446462	2	3.40017e-11	TRUE	reported	igd	2	1	TRUE	9.83625e-05	43.9192	9.83629e-05	446462	6.76275e-06	314924	TRUE	0.00166339
	rs12044599	G	A	G	A	0.00942073	-0.00905415	0.21008	0.226797	FALSE	FALSE	FALSE	g7rjvm	204595586	0.149495	0.00628185	outcome	TRUE	reported	textfile	314924	731	314193	0.0015033	204564714	446462	1	3.69999e-10	TRUE	reported	igd	2	1	TRUE	8.79539e-05	39.2714	8.79543e-05	446462	6.59651e-06	314924	TRUE	0.00342737
	rs12641371	T	C	T	C	0.00791271	0.00566751	0.433148	0.417858	FALSE	FALSE	FALSE	g7rjvm	59016517	0.287097	0.00532405	outcome	TRUE	reported	textfile	314924	731	314193	0.00123354	59882235	446462	4	1.40001e-10	TRUE	reported	igd	2	1	TRUE	9.21551e-05	41.1474	9.21555e-05	446462	3.59829e-06	314924	TRUE	0.000932173
	rs12780952	A	G	A	G	0.00747457	-0.00856164	0.286382	0.293414	FALSE	FALSE	FALSE	g7rjvm	105817275	0.138878	0.00578497	outcome	TRUE	reported	textfile	314924	731	314193	0.00135361	107577033	446462	10	3.40001e-08	TRUE	reported	igd	2	1	TRUE	6.82922e-05	30.4918	6.82925e-05	446462	6.95514e-06	314924	TRUE	0.0156061
	rs12885598	A	G	A	G	0.00751549	-5.07147e-05	0.596671	0.543193	FALSE	FALSE	FALSE	g7rjvm	31602459	0.992364	0.00529895	outcome	TRUE	reported	textfile	314924	731	314193	0.00124738	32071665	446462	14	1.7e-09	TRUE	reported	igd	2	1	TRUE	8.13013e-05	36.3007	8.13016e-05	446462	2.90861e-10	314924	TRUE	0.000109958
	rs13072255	C	A	C	A	0.00898012	0.000697888	0.493966	0.389155	FALSE	FALSE	FALSE	g7rjvm	20996768	0.897048	0.00539364	outcome	TRUE	reported	textfile	314924	731	314193	0.00122355	21038260	446462	3	2.09991e-13	TRUE	reported	igd	2	1	TRUE	0.000120638	53.8665	0.000120638	446462	5.31624e-08	314924	TRUE	3.81859e-06
	rs1356292	T	C	T	C	0.00917471	0.00734201	0.807546	0.806009	FALSE	FALSE	FALSE	g7rjvm	186107114	0.268544	0.00663581	outcome	TRUE	reported	textfile	314924	731	314193	0.00155324	185824903	446462	3	3.50002e-09	TRUE	reported	igd	2	1	TRUE	7.81428e-05	34.8904	7.81432e-05	446462	3.8872e-06	314924	TRUE	0.00316169
	rs1375566	A	G	A	G	-0.00783382	0.00722286	0.627412	0.716348	FALSE	FALSE	FALSE	g7rjvm	85593329	0.219308	0.00588003	outcome	TRUE	reported	textfile	314924	731	314193	0.001266	85642479	446462	3	6.1e-10	TRUE	reported	igd	2	1	TRUE	8.57547e-05	38.2893	8.57551e-05	446462	4.79131e-06	314924	TRUE	0.00237433
	rs139042899	C	A	C	A	0.035995	-0.00289913	0.013469	0.0168484	FALSE	FALSE	FALSE	g7rjvm	60365734	0.88682	0.0203691	outcome	TRUE	reported	textfile	314924	731	314193	0.00608106	58443095	446462	17	3.2e-09	TRUE	reported	igd	2	1	TRUE	7.84706e-05	35.0368	7.8471e-05	446462	6.43263e-08	314924	TRUE	0.000217492
	rs149449	A	G	A	G	0.00728855	0.00246962	0.489167	0.622209	FALSE	FALSE	FALSE	g7rjvm	96566389	0.650891	0.00545741	outcome	TRUE	reported	textfile	314924	731	314193	0.00122061	95902093	446462	5	2.39999e-09	TRUE	reported	igd	2	1	TRUE	7.98563e-05	35.6555	7.98567e-05	446462	6.50255e-07	314924	TRUE	0.000476352
	rs1620977	G	A	G	A	-0.0131742	0.00928525	0.730517	0.730959	FALSE	FALSE	FALSE	g7rjvm	72263459	0.119919	0.00597078	outcome	TRUE	reported	textfile	314924	731	314193	0.00137761	72729142	446462	1	1.10002e-21	TRUE	reported	igd	2	1	TRUE	0.000204796	91.4522	0.000204797	446462	7.67925e-06	314924	TRUE	7.07573e-07
	rs17049185	T	G	T	G	0.00804043	-0.00460092	0.267872	0.258312	FALSE	FALSE	FALSE	g7rjvm	57845525	0.446839	0.0060483	outcome	TRUE	reported	textfile	314924	731	314193	0.00139033	58072660	446462	2	7.29995e-09	TRUE	reported	igd	2	1	TRUE	7.49041e-05	33.4442	7.49045e-05	446462	1.83746e-06	314924	TRUE	0.00170834
	rs1866823	A	G	A	G	0.00743079	0.00500378	0.544469	0.629575	FALSE	FALSE	FALSE	g7rjvm	56524018	0.360462	0.00547169	outcome	TRUE	reported	textfile	314924	731	314193	0.0012406	57436577	446462	8	2.1e-09	TRUE	reported	igd	2	1	TRUE	8.03502e-05	35.876	8.03506e-05	446462	2.65552e-06	314924	TRUE	0.00162254
	rs1964272	A	G	A	G	0.00830429	0.00107251	0.48389	0.517255	FALSE	FALSE	FALSE	g7rjvm	45687010	0.838447	0.00526049	outcome	TRUE	reported	textfile	314924	731	314193	0.00122265	46190268	446462	19	1.10002e-11	TRUE	reported	igd	2	1	TRUE	0.000103317	46.1316	0.000103317	446462	1.31992e-07	314924	TRUE	2.53146e-05
	rs2093654	G	A	G	A	0.00712915	-0.00306268	0.388133	0.459671	FALSE	FALSE	FALSE	g7rjvm	5780121	0.56267	0.0052907	outcome	TRUE	reported	textfile	314924	731	314193	0.00125874	5780121	446462	9	1.5e-08	TRUE	reported	igd	2	1	TRUE	7.18435e-05	32.0776	7.18439e-05	446462	1.06408e-06	314924	TRUE	0.00137814
	rs2790688	T	C	T	C	0.0114466	0.00707758	0.154068	0.183285	FALSE	FALSE	FALSE	g7rjvm	154020433	0.299813	0.00682614	outcome	TRUE	reported	textfile	314924	731	314193	0.00169613	153992909	446462	1	1.50003e-11	TRUE	reported	igd	2	1	TRUE	0.000102001	45.5442	0.000102002	446462	3.41362e-06	314924	TRUE	0.000390773
	rs28479795	T	C	T	C	0.0112324	0.00175921	0.221473	0.241103	FALSE	FALSE	FALSE	g7rjvm	79477263	0.773931	0.00612459	outcome	TRUE	reported	textfile	314924	731	314193	0.00147345	79943606	446462	14	2.49977e-14	TRUE	reported	igd	2	1	TRUE	0.000130147	58.1129	0.000130147	446462	2.61986e-07	314924	TRUE	2.83181e-06
	rs2867113	A	G	A	G	-0.0138606	0.0015197	0.130942	0.16184	FALSE	FALSE	FALSE	g7rjvm	651365	0.83063	0.00710491	outcome	TRUE	reported	textfile	314924	731	314193	0.00196025	651365	446462	2	1.50003e-12	TRUE	reported	igd	2	1	TRUE	0.000111972	49.9965	0.000111972	446462	1.45277e-07	314924	TRUE	1.16735e-05
	rs329274	G	A	G	A	0.0068183	-0.000383539	0.485636	0.516846	FALSE	FALSE	FALSE	g7rjvm	35039131	0.942134	0.00528377	outcome	TRUE	reported	textfile	314924	731	314193	0.00122813	35078743	446462	7	2.80001e-08	TRUE	reported	igd	2	1	TRUE	6.90318e-05	30.8221	6.90321e-05	446462	1.67312e-08	314924	TRUE	0.000439931
	rs34162196	T	C	T	C	-0.0181417	0.0144159	0.1008	0.092525	FALSE	FALSE	FALSE	g7rjvm	21569994	0.110433	0.00903108	outcome	TRUE	reported	textfile	314924	731	314193	0.0020297	22038125	446462	14	4.00037e-19	TRUE	reported	igd	2	1	TRUE	0.000178908	79.8896	0.000178909	446462	8.09091e-06	314924	TRUE	6.01461e-06
	rs409542	A	C	A	C	-0.00680251	0.0052244	0.48065	0.514212	FALSE	FALSE	FALSE	g7rjvm	104788122	0.322285	0.00527838	outcome	TRUE	reported	textfile	314924	731	314193	0.00122823	105404580	446462	2	3.09999e-08	TRUE	reported	igd	2	1	TRUE	6.87012e-05	30.6745	6.87016e-05	446462	3.11076e-06	314924	TRUE	0.00504734
	rs4302893	A	G	A	G	0.00738857	0.0041933	0.334189	0.393172	FALSE	FALSE	FALSE	g7rjvm	1734863	0.437404	0.00539967	outcome	TRUE	reported	textfile	314924	731	314193	0.00129959	1734863	446462	9	1.29999e-08	TRUE	reported	igd	2	1	TRUE	7.23923e-05	32.3226	7.23926e-05	446462	1.91502e-06	314924	TRUE	0.00220097
	rs4953150	T	C	T	C	-0.00843921	-0.00803897	0.344088	0.427102	FALSE	FALSE	FALSE	g7rjvm	44930197	0.13067	0.00531866	outcome	TRUE	reported	textfile	314924	731	314193	0.00129268	45157336	446462	2	6.59933e-11	TRUE	reported	igd	2	1	TRUE	9.54543e-05	42.6206	9.54547e-05	446462	7.25421e-06	314924	TRUE	0.00235653
	rs586346	C	T	C	T	-0.0069217	0.00773142	0.635353	0.655066	FALSE	FALSE	FALSE	g7rjvm	31907935	0.163576	0.00554961	outcome	TRUE	reported	textfile	314924	731	314193	0.00126583	31875712	446462	6	4.49997e-08	TRUE	reported	igd	2	1	TRUE	6.69671e-05	29.9001	6.69674e-05	446462	6.16294e-06	314924	TRUE	0.0142909
	rs60452247	A	G	A	G	0.00796969	0.00262039	0.363079	0.305759	FALSE	FALSE	FALSE	g7rjvm	64214035	0.64649	0.00571335	outcome	TRUE	reported	textfile	314924	731	314193	0.00126932	63981507	446462	11	3.40001e-10	TRUE	reported	igd	2	1	TRUE	8.82913e-05	39.422	8.82917e-05	446462	6.67955e-07	314924	TRUE	0.000227122
	rs62106252	A	G	A	G	-0.0158179	-0.000959503	0.048869	0.0203262	FALSE	FALSE	FALSE	g7rjvm	408713	0.958867	0.0186037	outcome	TRUE	reported	textfile	314924	731	314193	0.00289636	408713	446462	2	4.70002e-08	TRUE	reported	igd	2	1	TRUE	6.68004e-05	29.8257	6.68007e-05	446462	8.44678e-09	314924	TRUE	0.000515057
	rs6475724	T	C	T	C	0.00772163	0.00190217	0.727296	0.71942	FALSE	FALSE	FALSE	g7rjvm	23274225	0.74649	0.00588412	outcome	TRUE	reported	textfile	314924	731	314193	0.00137406	23274223	446462	9	1.89998e-08	TRUE	reported	igd	2	1	TRUE	7.0728e-05	31.5795	7.07283e-05	446462	3.31843e-07	314924	TRUE	0.000761194
	rs6879307	T	G	T	G	-0.00771498	0.00385497	0.306025	0.310408	FALSE	FALSE	FALSE	g7rjvm	94687383	0.49773	0.00568525	outcome	TRUE	reported	textfile	314924	731	314193	0.00132747	94023088	446462	5	6.19998e-09	TRUE	reported	igd	2	1	TRUE	7.56489e-05	33.7768	7.56493e-05	446462	1.45995e-06	314924	TRUE	0.00128878
	rs739320	C	T	C	T	-0.00899731	4.43673e-05	0.60575	0.673274	FALSE	FALSE	FALSE	g7rjvm	48758111	0.993708	0.00562609	outcome	TRUE	reported	textfile	314924	731	314193	0.00127708	49261368	446462	19	1.9002e-12	TRUE	reported	igd	2	1	TRUE	0.000111162	49.6349	0.000111163	446462	1.97474e-10	314924	TRUE	6.04302e-06
	rs7554485	C	T	C	T	-0.00801014	-0.00447082	0.611539	0.487073	FALSE	FALSE	FALSE	g7rjvm	65480223	0.395661	0.00526352	outcome	TRUE	reported	textfile	314924	731	314193	0.00125414	65945906	446462	1	1.7e-10	TRUE	reported	igd	2	1	TRUE	9.13617e-05	40.7931	9.13621e-05	446462	2.29096e-06	314924	TRUE	0.0005459
	rs7818437	C	T	C	T	-0.00804815	0.00301454	0.235903	0.227453	FALSE	FALSE	FALSE	g7rjvm	10352113	0.631913	0.00629292	outcome	TRUE	reported	textfile	314924	731	314193	0.00145251	10209623	446462	8	2.99999e-08	TRUE	reported	igd	2	1	TRUE	6.87606e-05	30.701	6.87609e-05	446462	7.28676e-07	314924	TRUE	0.00139042
	rs7869969	G	A	G	A	0.00756738	-0.0161701	0.330836	0.358989	FALSE	FALSE	FALSE	g7rjvm	93455165	0.0030829	0.00546408	outcome	TRUE	reported	textfile	314924	731	314193	0.00129919	96217447	446462	9	5.69994e-09	TRUE	reported	igd	2	1	TRUE	7.59851e-05	33.9269	7.59854e-05	446462	2.78084e-05	314924	TRUE	0.138907
	rs7982441	C	T	C	T	-0.00841258	0.000267971	0.731883	0.767222	FALSE	FALSE	FALSE	g7rjvm	55349878	0.965547	0.00620393	outcome	TRUE	reported	textfile	314924	731	314193	0.00137614	55924013	446462	13	9.80009e-10	TRUE	reported	igd	2	1	TRUE	8.36975e-05	37.3707	8.36978e-05	446462	5.92432e-09	314924	TRUE	9.6814e-05
	rs8095324	G	A	G	A	-0.00694613	0.00259696	0.404041	0.339747	FALSE	FALSE	FALSE	g7rjvm	26551695	0.639826	0.00554975	outcome	TRUE	reported	textfile	314924	731	314193	0.00124903	24131659	446462	18	2.69998e-08	TRUE	reported	igd	2	1	TRUE	6.92669e-05	30.927	6.92672e-05	446462	6.95313e-07	314924	TRUE	0.00128987
	rs817223	C	T	C	T	-0.00726908	0.000760951	0.481314	0.503511	FALSE	FALSE	FALSE	g7rjvm	103477550	0.885591	0.00528857	outcome	TRUE	reported	textfile	314924	731	314193	0.00122339	104094008	446462	2	2.80001e-09	TRUE	reported	igd	2	1	TRUE	7.90697e-05	35.3043	7.90701e-05	446462	6.57406e-08	314924	TRUE	0.000206365
	rs862227	G	A	G	A	-0.0101452	-0.00534745	0.457858	0.438691	FALSE	FALSE	FALSE	g7rjvm	73569027	0.312642	0.0052961	outcome	TRUE	reported	textfile	314924	731	314193	0.00122398	73602926	446462	16	1.10002e-16	TRUE	reported	igd	2	1	TRUE	0.000153858	68.7022	0.000153859	446462	3.23725e-06	314924	TRUE	5.17895e-06
	rs9367415	C	A	C	A	-0.00920939	0.00315069	0.354339	0.321018	FALSE	FALSE	FALSE	g7rjvm	50814334	0.576247	0.00563756	outcome	TRUE	reported	textfile	314924	731	314193	0.00127857	50782047	446462	6	5.90065e-13	TRUE	reported	igd	2	1	TRUE	0.000116192	51.8813	0.000116193	446462	9.91803e-07	314924	TRUE	2.61835e-05
	rs9517948	T	C	T	C	0.00695315	0.00274929	0.451352	0.396646	FALSE	FALSE	FALSE	g7rjvm	99998454	0.609968	0.0053895	outcome	TRUE	reported	textfile	314924	731	314193	0.00123287	100650708	446462	13	1.7e-08	TRUE	reported	igd	2	1	TRUE	7.12382e-05	31.8073	7.12386e-05	446462	8.26306e-07	314924	TRUE	0.00121019
	rs9919429	G	A	G	A	-0.00672322	-0.000990823	0.486008	0.48426	FALSE	FALSE	FALSE	g7rjvm	63554059	0.850959	0.00527329	outcome	TRUE	reported	textfile	314924	731	314193	0.00122289	65313819	446462	10	3.79997e-08	TRUE	reported	igd	2	1	TRUE	6.76965e-05	30.2258	6.76968e-05	446462	1.12105e-07	314924	TRUE	0.000694113
ukb-b-4078	rs113322644	A	C	A	C	3.20963	-0.00459556	0.011694	0.00417387	FALSE	FALSE	FALSE	g7rjvm	32619860	0.909503	0.0404305	outcome	TRUE	reported	textfile	314924	731	314193	0.555077	33992170	64949	21	7.39997e-09	TRUE	reported	igd	2	1	TRUE	0.000514526	33.4341	0.000514542	64949	4.10257e-08	314924	TRUE	1.81483e-07
	rs115952340	A	G	A	G	3.00972	0.0523884	0.01334	0.00312958	FALSE	FALSE	FALSE	g7rjvm	40833901	0.275781	0.0480695	outcome	TRUE	reported	textfile	314924	731	314193	0.550266	40875392	64949	3	4.49997e-08	TRUE	reported	igd	2	1	TRUE	0.000460399	29.9153	0.000460413	64949	3.77161e-06	314924	TRUE	5.92498e-06
	rs116035596	T	C	T	C	4.90357	-0.0391044	0.006559	0.00811557	FALSE	FALSE	FALSE	g7rjvm	28832007	0.196021	0.0302438	outcome	TRUE	reported	textfile	314924	731	314193	0.742882	28832005	64949	9	4.10015e-11	TRUE	reported	igd	2	1	TRUE	0.000670381	43.5684	0.000670401	64949	5.30852e-06	314924	TRUE	4.38252e-08
	rs116985617	T	C	T	C	3.89273	0.0121443	0.008531	0.00496742	FALSE	FALSE	FALSE	g7rjvm	132763764	0.756025	0.0390861	outcome	TRUE	reported	textfile	314924	731	314193	0.674419	133084903	64949	6	7.79992e-09	TRUE	reported	igd	2	1	TRUE	0.000512689	33.3147	0.000512705	64949	3.06547e-07	314924	TRUE	2.95204e-07
	rs117077082	G	A	G	A	1.92055	-0.0133472	0.031795	0.0459315	FALSE	FALSE	FALSE	g7rjvm	44300228	0.292654	0.0126836	outcome	TRUE	reported	textfile	314924	731	314193	0.34217	42928868	64949	20	2e-08	TRUE	reported	igd	2	1	TRUE	0.000484824	31.5032	0.000484839	64949	3.51634e-06	314924	TRUE	2.93965e-06
	rs117251267	C	T	C	T	3.55014	0.011539	0.01159	0.0121794	FALSE	FALSE	FALSE	g7rjvm	95021353	0.643612	0.0249408	outcome	TRUE	reported	textfile	314924	731	314193	0.617762	95673607	64949	13	9.09997e-09	TRUE	reported	igd	2	1	TRUE	0.000508224	33.0244	0.00050824	64949	6.79692e-07	314924	TRUE	4.63793e-07
	rs11976995	G	T	G	T	2.01942	0.0115642	0.030423	0.0293259	FALSE	FALSE	FALSE	g7rjvm	157738890	0.461799	0.0157146	outcome	TRUE	reported	textfile	314924	731	314193	0.348689	157531582	64949	7	7.00003e-09	TRUE	reported	igd	2	1	TRUE	0.000516155	33.54	0.000516171	64949	1.71957e-06	314924	TRUE	6.75017e-07
	rs12958992	G	A	G	A	2.16091	-0.00501242	0.026945	0.0291352	FALSE	FALSE	FALSE	g7rjvm	73592537	0.753056	0.0159321	outcome	TRUE	reported	textfile	314924	731	314193	0.378903	71259772	64949	18	1.2e-08	TRUE	reported	igd	2	1	TRUE	0.000500527	32.524	0.000500542	64949	3.14301e-07	314924	TRUE	4.14566e-07
	rs142373582	C	T	C	T	3.24633	0.0327446	0.014186	0.00406359	FALSE	FALSE	FALSE	g7rjvm	104291444	0.452409	0.0435778	outcome	TRUE	reported	textfile	314924	731	314193	0.565762	104757781	64949	14	9.59997e-09	TRUE	reported	igd	2	1	TRUE	0.00050667	32.9234	0.000506686	64949	1.79285e-06	314924	TRUE	8.95498e-07
	rs144954030	C	T	C	T	4.88015	0.0107329	0.005665	0.0256545	FALSE	FALSE	FALSE	g7rjvm	212971753	0.516	0.0165244	outcome	TRUE	reported	textfile	314924	731	314193	0.821066	213836477	64949	2	2.80001e-09	TRUE	reported	igd	2	1	TRUE	0.000543628	35.3262	0.000543644	64949	1.33961e-06	314924	TRUE	2.70844e-07
	rs183788045	T	G	T	G	3.54822	-0.0601323	0.008749	0.00354236	FALSE	FALSE	FALSE	g7rjvm	64238809	0.193709	0.0462668	outcome	TRUE	reported	textfile	314924	731	314193	0.64978	64006281	64949	11	4.70002e-08	TRUE	reported	igd	2	1	TRUE	0.000458898	29.8178	0.000458913	64949	5.36379e-06	314924	TRUE	9.24321e-06
	rs189140232	A	G	A	G	3.56083	-0.0154448	0.010006	0.0153424	FALSE	FALSE	FALSE	g7rjvm	35478356	0.483728	0.0220539	outcome	TRUE	reported	textfile	314924	731	314193	0.625652	35517966	64949	7	1.29999e-08	TRUE	reported	igd	2	1	TRUE	0.00049848	32.3909	0.000498495	64949	1.55736e-06	314924	TRUE	9.98016e-07
	rs62059726	A	G	A	G	2.8216	0.00771293	0.015194	0.00635365	FALSE	FALSE	FALSE	g7rjvm	50638344	0.82465	0.0348106	outcome	TRUE	reported	textfile	314924	731	314193	0.511814	48715705	64949	17	3.50002e-08	TRUE	reported	igd	2	1	TRUE	0.000467725	30.3916	0.00046774	64949	1.55888e-07	314924	TRUE	8.3269e-07
	rs644205	A	G	A	G	0.848874	-0.000962909	0.196485	0.227038	FALSE	FALSE	FALSE	g7rjvm	87986057	0.87793	0.0062692	outcome	TRUE	reported	textfile	314924	731	314193	0.150756	89745814	64949	10	1.79999e-08	TRUE	reported	igd	2	1	TRUE	0.000487925	31.7047	0.00048794	64949	7.49106e-08	314924	TRUE	4.12882e-07
	rs79638269	T	C	T	C	2.67635	0.00527745	0.016328	0.0214235	FALSE	FALSE	FALSE	g7rjvm	14799243	0.769715	0.0180273	outcome	TRUE	reported	textfile	314924	731	314193	0.472895	14841242	64949	10	1.5e-08	TRUE	reported	igd	2	1	TRUE	0.000492912	32.029	0.000492928	64949	2.72135e-07	314924	TRUE	4.8659e-07
	rs79774709	T	C	T	C	5.14056	-0.0452411	0.005782	0.00408277	FALSE	FALSE	FALSE	g7rjvm	117610708	0.297093	0.0433889	outcome	TRUE	reported	textfile	314924	731	314193	0.853785	117931871	64949	6	1.7e-09	TRUE	reported	igd	2	1	TRUE	0.000557839	36.2502	0.000557856	64949	3.45227e-06	314924	TRUE	4.40858e-07
ukb-b-5174	rs10822159	T	C	T	C	-0.0119112	0.00353667	0.417863	0.38438	FALSE	FALSE	FALSE	g7rjvm	63336490	0.513436	0.0054119	outcome	TRUE	reported	textfile	314924	731	314193	0.00173385	65096250	327634	10	6.4003e-12	TRUE	reported	igd	2	1	TRUE	0.000144025	47.1938	0.000144025	327634	1.35608e-06	314924	TRUE	1.40784e-05
	rs12046000	T	G	T	G	-0.0136389	-0.00278267	0.447325	0.334443	FALSE	FALSE	FALSE	g7rjvm	90726839	0.618317	0.00558503	outcome	TRUE	reported	textfile	314924	731	314193	0.00172363	91192396	327634	1	2.49977e-15	TRUE	reported	igd	2	1	TRUE	0.000191073	62.6135	0.000191074	327634	7.88259e-07	314924	TRUE	2.17542e-07
	rs12135360	T	G	T	G	-0.00975357	-0.00430257	0.563024	0.51411	FALSE	FALSE	FALSE	g7rjvm	71762619	0.414361	0.00527119	outcome	TRUE	reported	textfile	314924	731	314193	0.00172435	72228302	327634	1	1.5e-08	TRUE	reported	igd	2	1	TRUE	9.76439e-05	31.9944	9.76445e-05	327634	2.11561e-06	314924	TRUE	0.00073285
	rs1229984	C	T	C	T	0.0482163	0.00693047	0.976527	0.995039	FALSE	FALSE	FALSE	g7rjvm	99318162	0.852563	0.0372907	outcome	TRUE	reported	textfile	314924	731	314193	0.00558483	100239319	327634	4	6.00067e-18	TRUE	reported	igd	2	1	TRUE	0.000227447	74.5358	0.000227448	327634	1.09678e-07	314924	TRUE	3.39752e-09
	rs12513581	C	T	C	T	-0.0110019	0.00215231	0.479763	0.495154	FALSE	FALSE	FALSE	g7rjvm	61237380	0.682229	0.00525691	outcome	TRUE	reported	textfile	314924	731	314193	0.00171278	60533207	327634	5	1.29999e-10	TRUE	reported	igd	2	1	TRUE	0.000125918	41.26	0.000125919	327634	5.32286e-07	314924	TRUE	2.61731e-05
	rs13130794	C	T	C	T	-0.0119638	0.00784141	0.368294	0.345926	FALSE	FALSE	FALSE	g7rjvm	39420622	0.156327	0.00553173	outcome	TRUE	reported	textfile	314924	731	314193	0.00177878	39422242	327634	4	1.69981e-11	TRUE	reported	igd	2	1	TRUE	0.000138053	45.2367	0.000138054	327634	6.38059e-06	314924	TRUE	0.000218769
	rs1387695	G	T	G	T	0.00996378	-0.00320531	0.574976	0.587705	FALSE	FALSE	FALSE	g7rjvm	159474100	0.550207	0.00536497	outcome	TRUE	reported	textfile	314924	731	314193	0.00173417	159191889	327634	3	9.20005e-09	TRUE	reported	igd	2	1	TRUE	0.000100747	33.0113	0.000100748	327634	1.13345e-06	314924	TRUE	0.000323582
	rs1520929	C	T	C	T	0.0119855	-0.00876864	0.448901	0.530103	FALSE	FALSE	FALSE	g7rjvm	63788392	0.0958716	0.00526581	outcome	TRUE	reported	textfile	314924	731	314193	0.00172587	64700949	327634	8	3.80014e-12	TRUE	reported	igd	2	1	TRUE	0.000147178	48.2274	0.000147179	327634	8.80496e-06	314924	TRUE	0.000240108
	rs1789896	A	G	A	G	-0.0105862	-4.99484e-06	0.510408	0.453849	FALSE	FALSE	FALSE	g7rjvm	99335827	0.999245	0.00528141	outcome	TRUE	reported	textfile	314924	731	314193	0.00170538	100256984	327634	4	5.39995e-10	TRUE	reported	igd	2	1	TRUE	0.000117597	38.5332	0.000117598	327634	2.84014e-12	314924	TRUE	1.39281e-05
	rs28478711	G	A	G	A	-0.00953361	0.00162806	0.475331	0.532313	FALSE	FALSE	FALSE	g7rjvm	167415886	0.758218	0.00528896	outcome	TRUE	reported	textfile	314924	731	314193	0.0017265	166842891	327634	5	3.40001e-08	TRUE	reported	igd	2	1	TRUE	9.30577e-05	30.4915	9.30582e-05	327634	3.00883e-07	314924	TRUE	0.000266445
	rs2883059	C	T	C	T	0.0116948	0.00391255	0.425071	0.326926	FALSE	FALSE	FALSE	g7rjvm	49864727	0.485971	0.00561558	outcome	TRUE	reported	textfile	314924	731	314193	0.00172733	49902160	327634	3	1.29987e-11	TRUE	reported	igd	2	1	TRUE	0.00013989	45.8387	0.00013989	327634	1.54144e-06	314924	TRUE	2.21323e-05
	rs4953150	T	C	T	C	0.0105379	-0.00803897	0.345817	0.427102	FALSE	FALSE	FALSE	g7rjvm	44930197	0.13067	0.00531866	outcome	TRUE	reported	textfile	314924	731	314193	0.00180582	45157336	327634	2	5.39995e-09	TRUE	reported	igd	2	1	TRUE	0.000103926	34.0531	0.000103927	327634	7.25421e-06	314924	TRUE	0.00264742
	rs75413320	C	T	C	T	0.0165527	0.00982304	0.108113	0.0787088	FALSE	FALSE	FALSE	g7rjvm	13039040	0.320362	0.00988517	outcome	TRUE	reported	textfile	314924	731	314193	0.00276055	13149854	327634	19	2e-09	TRUE	reported	igd	2	1	TRUE	0.000109726	35.9537	0.000109727	327634	3.13559e-06	314924	TRUE	0.000486425
	rs7851830	G	A	G	A	-0.0132899	-0.00401648	0.234411	0.222983	FALSE	FALSE	FALSE	g7rjvm	106617803	0.524362	0.0063089	outcome	TRUE	reported	textfile	314924	731	314193	0.00201723	109380084	327634	9	4.49987e-11	TRUE	reported	igd	2	1	TRUE	0.00013246	43.404	0.000132461	327634	1.28701e-06	314924	TRUE	3.2169e-05
	rs8044722	T	G	T	G	-0.0100128	0.00157358	0.378845	0.346756	FALSE	FALSE	FALSE	g7rjvm	23866798	0.775588	0.00551991	outcome	TRUE	reported	textfile	314924	731	314193	0.00176015	23878119	327634	16	1.29999e-08	TRUE	reported	igd	2	1	TRUE	9.87597e-05	32.36	9.87603e-05	327634	2.58054e-07	314924	TRUE	0.000157562
	rs9824301	C	A	C	A	-0.0103056	-0.00368837	0.35117	0.417642	FALSE	FALSE	FALSE	g7rjvm	85633738	0.491746	0.00536464	outcome	TRUE	reported	textfile	314924	731	314193	0.00179806	85682888	327634	3	1e-08	TRUE	reported	igd	2	1	TRUE	0.000100255	32.85	0.000100256	327634	1.50101e-06	314924	TRUE	0.000429129
ukb-b-5213	rs113850961	T	C	T	C	0.0200729	-0.0410764	0.010821	0.00777874	FALSE	FALSE	FALSE	g7rjvm	40593365	0.169775	0.0299188	outcome	TRUE	reported	textfile	314924	731	314193	0.00363733	41099271	64949	19	3.40001e-08	TRUE	reported	igd	2	1	TRUE	0.000468683	30.4538	0.000468697	64949	5.98537e-06	314924	TRUE	8.32658e-06
	rs137875216	T	G	T	G	0.0240955	0.0762946	0.007267	0.00210346	FALSE	FALSE	FALSE	g7rjvm	121149788	0.20623	0.0603595	outcome	TRUE	reported	textfile	314924	731	314193	0.00440221	120485483	64949	5	4.39997e-08	TRUE	reported	igd	2	1	TRUE	0.00046106	29.9583	0.000461074	64949	5.07331e-06	314924	TRUE	8.17254e-06
	rs138904095	G	T	G	T	0.023696	0.0623327	0.008091	0.00273814	FALSE	FALSE	FALSE	g7rjvm	8805022	0.239943	0.0530433	outcome	TRUE	reported	textfile	314924	731	314193	0.00429208	8898879	64949	16	3.40001e-08	TRUE	reported	igd	2	1	TRUE	0.000469071	30.479	0.000469085	64949	4.38496e-06	314924	TRUE	5.61268e-06
	rs140497463	T	C	T	C	0.0225113	0.0184341	0.010841	0.00531291	FALSE	FALSE	FALSE	g7rjvm	39480554	0.617802	0.0369445	outcome	TRUE	reported	textfile	314924	731	314193	0.00363859	39448330	64949	6	6.1e-10	TRUE	reported	igd	2	1	TRUE	0.000588988	38.2756	0.000589006	64949	7.90571e-07	314924	TRUE	5.75493e-08
	rs141181868	G	A	G	A	0.016107	0.00187329	0.017683	0.0286008	FALSE	FALSE	FALSE	g7rjvm	8933025	0.905158	0.0157224	outcome	TRUE	reported	textfile	314924	731	314193	0.00273382	8933025	64949	9	3.79997e-09	TRUE	reported	igd	2	1	TRUE	0.000534177	34.7117	0.000534193	64949	4.50785e-08	314924	TRUE	1.06821e-07
	rs188865749	A	G	A	G	0.0280885	-0.0265482	0.005998	0.0264296	FALSE	FALSE	FALSE	g7rjvm	168865834	0.101556	0.0162141	outcome	TRUE	reported	textfile	314924	731	314193	0.00502756	168583622	64949	3	2.30001e-08	TRUE	reported	igd	2	1	TRUE	0.000480354	31.2125	0.000480369	64949	8.5129e-06	314924	TRUE	1.03624e-05
	rs4585618	G	A	G	A	0.0228011	-0.0163176	0.010708	0.0591366	FALSE	FALSE	FALSE	g7rjvm	64451817	0.145518	0.0112107	outcome	TRUE	reported	textfile	314924	731	314193	0.00347299	63912195	64949	7	5.19996e-11	TRUE	reported	igd	2	1	TRUE	0.000663199	43.1014	0.00066322	64949	6.72731e-06	314924	TRUE	7.65001e-08
ukb-b-5237	rs1057868	T	C	T	C	0.0199509	-0.00971441	0.284986	0.395025	FALSE	FALSE	FALSE	g7rjvm	75985688	0.0719018	0.00539768	outcome	TRUE	reported	textfile	314924	731	314193	0.00178517	75615006	428860	7	5.40008e-29	TRUE	reported	igd	2	1	TRUE	0.000291155	124.9	0.000291156	428860	1.02852e-05	314924	TRUE	3.52278e-09
	rs117810762	A	G	A	G	0.0359086	0.0327997	0.017881	0.00824666	FALSE	FALSE	FALSE	g7rjvm	133502291	0.305133	0.0319845	outcome	TRUE	reported	textfile	314924	731	314193	0.00617871	135315795	428860	10	6.19998e-09	TRUE	reported	igd	2	1	TRUE	7.87502e-05	33.7753	7.87506e-05	428860	3.33931e-06	314924	TRUE	0.00267426
	rs12514566	A	G	A	G	-0.0113972	-0.010188	0.337107	0.241171	FALSE	FALSE	FALSE	g7rjvm	7391349	0.0980212	0.00615767	outcome	TRUE	reported	textfile	314924	731	314193	0.00170562	7391462	428860	5	2.39994e-11	TRUE	reported	igd	2	1	TRUE	0.000104105	44.6509	0.000104105	428860	8.69237e-06	314924	TRUE	0.00199055
	rs12989746	T	G	T	G	0.01035	-3.88854e-05	0.249928	0.263372	FALSE	FALSE	FALSE	g7rjvm	49141252	0.994801	0.00596815	outcome	TRUE	reported	textfile	314924	731	314193	0.00186429	49368391	428860	2	2.80001e-08	TRUE	reported	igd	2	1	TRUE	7.18633e-05	30.8214	7.18636e-05	428860	1.348e-10	314924	TRUE	0.000309174
	rs13054099	C	T	C	T	-0.0107777	-0.000308438	0.261004	0.223994	FALSE	FALSE	FALSE	g7rjvm	40819668	0.961129	0.00632865	outcome	TRUE	reported	textfile	314924	731	314193	0.00183597	41215672	428860	22	4.30002e-09	TRUE	reported	igd	2	1	TRUE	8.03472e-05	34.4603	8.03475e-05	428860	7.54242e-09	314924	TRUE	0.000155119
	rs13163336	A	C	A	C	0.0149472	-0.00628073	0.15761	0.119566	FALSE	FALSE	FALSE	g7rjvm	88647892	0.438265	0.00810285	outcome	TRUE	reported	textfile	314924	731	314193	0.00221005	87943710	428860	5	1.29987e-11	TRUE	reported	igd	2	1	TRUE	0.000106648	45.7418	0.000106649	428860	1.90784e-06	314924	TRUE	0.000137741
	rs1338549	G	T	G	T	-0.00945121	0.00481103	0.533932	0.626839	FALSE	FALSE	FALSE	g7rjvm	97864267	0.377794	0.00545488	outcome	TRUE	reported	textfile	314924	731	314193	0.0016218	98312143	428860	6	5.60003e-09	TRUE	reported	igd	2	1	TRUE	7.91827e-05	33.9608	7.91831e-05	428860	2.47003e-06	314924	TRUE	0.00179478
	rs13387939	A	C	A	C	0.0165558	-0.00164168	0.828363	0.838014	FALSE	FALSE	FALSE	g7rjvm	637498	0.817183	0.00710163	outcome	TRUE	reported	textfile	314924	731	314193	0.0021386	637498	428860	2	9.79941e-15	TRUE	reported	igd	2	1	TRUE	0.000139722	59.9293	0.000139723	428860	1.69691e-07	314924	TRUE	1.16403e-06
	rs1527961	C	T	C	T	-0.0133431	-0.000204186	0.1349	0.127065	FALSE	FALSE	FALSE	g7rjvm	62553305	0.979437	0.00792181	outcome	TRUE	reported	textfile	314924	731	314193	0.00236585	62780440	428860	2	1.7e-08	TRUE	reported	igd	2	1	TRUE	7.41637e-05	31.808	7.4164e-05	428860	2.1096e-09	314924	TRUE	0.000262004
	rs17842490	G	A	G	A	-0.0451683	0.00450174	0.014248	0.00713096	FALSE	FALSE	FALSE	g7rjvm	24474559	0.890178	0.0326027	outcome	TRUE	reported	textfile	314924	731	314193	0.00680848	24870527	428860	22	3.29989e-11	TRUE	reported	igd	2	1	TRUE	0.000102614	44.0114	0.000102615	428860	6.05411e-08	314924	TRUE	2.53253e-05
	rs1942965	C	T	C	T	-0.00890339	0.00937069	0.504585	0.413748	FALSE	FALSE	FALSE	g7rjvm	57365255	0.0825392	0.00539744	outcome	TRUE	reported	textfile	314924	731	314193	0.00161917	55032486	428860	18	3.79997e-08	TRUE	reported	igd	2	1	TRUE	7.04985e-05	30.236	7.04988e-05	428860	9.57107e-06	314924	TRUE	0.0238424
	rs2189234	G	T	G	T	0.00998689	0.000351665	0.617795	0.623296	FALSE	FALSE	FALSE	g7rjvm	105154341	0.948434	0.00543755	outcome	TRUE	reported	textfile	314924	731	314193	0.00166052	106075498	428860	4	1.79999e-09	TRUE	reported	igd	2	1	TRUE	8.43374e-05	36.1718	8.43378e-05	428860	1.32815e-08	314924	TRUE	0.000111394
	rs2465037	A	C	A	C	-0.0106317	0.00793383	0.343017	0.29102	FALSE	FALSE	FALSE	g7rjvm	51314462	0.172011	0.00580905	outcome	TRUE	reported	textfile	314924	731	314193	0.00170743	51179260	428860	6	4.79999e-10	TRUE	reported	igd	2	1	TRUE	9.03992e-05	38.7719	9.03997e-05	428860	5.92311e-06	314924	TRUE	0.00257342
	rs2472297	T	C	T	C	0.0464708	0.0113393	0.262883	0.248407	FALSE	FALSE	FALSE	g7rjvm	74735539	0.0628391	0.00609534	outcome	TRUE	reported	textfile	314924	731	314193	0.00182733	75027880	428860	15	1.09901e-142	TRUE	reported	igd	2	1	TRUE	0.00150576	646.732	0.00150577	428860	1.09893e-05	314924	TRUE	1.01e-51
	rs2597805	T	C	T	C	0.00985502	-0.00877591	0.682463	0.626046	FALSE	FALSE	FALSE	g7rjvm	17423307	0.10973	0.00548698	outcome	TRUE	reported	textfile	314924	731	314193	0.00175623	17424930	428860	4	2e-08	TRUE	reported	igd	2	1	TRUE	7.34184e-05	31.4884	7.34187e-05	428860	8.1229e-06	314924	TRUE	0.0148166
	rs2667773	G	A	G	A	-0.00958949	0.000441097	0.316182	0.333622	FALSE	FALSE	FALSE	g7rjvm	77579849	0.937381	0.00561463	outcome	TRUE	reported	textfile	314924	731	314193	0.00173674	77872191	428860	15	3.40001e-08	TRUE	reported	igd	2	1	TRUE	7.10845e-05	30.4873	7.10848e-05	428860	1.95985e-08	314924	TRUE	0.000410632
	rs2844232	G	A	G	A	-0.00966518	7.19397e-05	0.626521	0.551689	FALSE	FALSE	FALSE	g7rjvm	109557831	0.989214	0.00532135	outcome	TRUE	reported	textfile	314924	731	314193	0.00168076	110570060	428860	8	8.9e-09	TRUE	reported	igd	2	1	TRUE	7.71009e-05	33.0679	7.71013e-05	428860	5.80351e-10	314924	TRUE	0.000190338
	rs34060476	G	A	G	A	0.0184292	-0.00593314	0.133855	0.131661	FALSE	FALSE	FALSE	g7rjvm	73623626	0.447308	0.00780768	outcome	TRUE	reported	textfile	314924	731	314193	0.00237033	73037956	428860	7	7.50067e-15	TRUE	reported	igd	2	1	TRUE	0.000140935	60.4496	0.000140936	428860	1.83367e-06	314924	TRUE	7.39504e-06
	rs34848782	T	C	T	C	-0.0276372	-0.0110435	0.040446	0.0575078	FALSE	FALSE	FALSE	g7rjvm	74614685	0.3283	0.0112972	outcome	TRUE	reported	textfile	314924	731	314193	0.00443537	74907026	428860	15	4.60002e-10	TRUE	reported	igd	2	1	TRUE	9.0526e-05	38.8263	9.05265e-05	428860	3.03436e-06	314924	TRUE	0.000925629
	rs4410790	C	T	C	T	0.039072	-0.00229689	0.632141	0.664088	FALSE	FALSE	FALSE	g7rjvm	17244953	0.680415	0.00557637	outcome	TRUE	reported	textfile	314924	731	314193	0.00167288	17284577	428860	7	1.1995e-120	TRUE	reported	igd	2	1	TRUE	0.00127038	545.506	0.00127039	428860	5.38734e-07	314924	TRUE	4.32902e-50
	rs4615895	A	G	A	G	0.0122025	0.00597466	0.740926	0.773447	FALSE	FALSE	FALSE	g7rjvm	95809112	0.343848	0.00631178	outcome	TRUE	reported	textfile	314924	731	314193	0.00184972	96274668	428860	1	4.19952e-11	TRUE	reported	igd	2	1	TRUE	0.000101467	43.5195	0.000101468	428860	2.84524e-06	314924	TRUE	0.000351892
	rs483081	T	C	T	C	-0.0122739	5.55224e-05	0.426597	0.32746	FALSE	FALSE	FALSE	g7rjvm	17446566	0.992133	0.00563107	outcome	TRUE	reported	textfile	314924	731	314193	0.00163688	17486190	428860	7	6.4998e-14	TRUE	reported	igd	2	1	TRUE	0.000131087	56.225	0.000131087	428860	3.08711e-10	314924	TRUE	1.10721e-06
	rs516636	A	C	A	C	0.0116767	0.0139421	0.208913	0.195854	FALSE	FALSE	FALSE	g7rjvm	177886382	0.0357298	0.00663916	outcome	TRUE	reported	textfile	314924	731	314193	0.00198419	177855517	428860	1	4e-09	TRUE	reported	igd	2	1	TRUE	8.07464e-05	34.6315	8.07468e-05	428860	1.4003e-05	314924	TRUE	0.0254418
	rs56113850	C	T	C	T	0.0126667	-0.00100726	0.578109	0.563392	FALSE	FALSE	FALSE	g7rjvm	40847202	0.852039	0.00540037	outcome	TRUE	reported	textfile	314924	731	314193	0.00163351	41353107	428860	19	8.9002e-15	TRUE	reported	igd	2	1	TRUE	0.000140187	60.1286	0.000140187	428860	1.10467e-07	314924	TRUE	9.3933e-07
	rs57918684	A	G	A	G	0.0128864	-0.00460876	0.154747	0.256406	FALSE	FALSE	FALSE	g7rjvm	62073022	0.447632	0.0060692	outcome	TRUE	reported	textfile	314924	731	314193	0.00223845	60150383	428860	17	8.60003e-09	TRUE	reported	igd	2	1	TRUE	7.72715e-05	33.1411	7.72719e-05	428860	1.83106e-06	314924	TRUE	0.0015281
	rs6062682	T	C	T	C	0.0103704	0.00537319	0.464546	0.318368	FALSE	FALSE	FALSE	g7rjvm	64260467	0.342376	0.00565908	outcome	TRUE	reported	textfile	314924	731	314193	0.00163929	62891820	428860	20	2.5e-10	TRUE	reported	igd	2	1	TRUE	9.3309e-05	40.02	9.33094e-05	428860	2.86265e-06	314924	TRUE	0.000685362
	rs6063085	C	A	C	A	0.0104106	0.00467096	0.373473	0.354059	FALSE	FALSE	FALSE	g7rjvm	47211814	0.398318	0.00553018	outcome	TRUE	reported	textfile	314924	731	314193	0.00166919	45840459	428860	20	4.49997e-10	TRUE	reported	igd	2	1	TRUE	9.06954e-05	38.899	9.06958e-05	428860	2.26532e-06	314924	TRUE	0.000633333
	rs61928609	C	A	C	A	-0.0147305	-0.0030264	0.835328	0.915651	FALSE	FALSE	FALSE	g7rjvm	11163838	0.750027	0.00949894	outcome	TRUE	reported	textfile	314924	731	314193	0.00217536	11316437	428860	12	1.29987e-11	TRUE	reported	igd	2	1	TRUE	0.000106908	45.8533	0.000106909	428860	3.22329e-07	314924	TRUE	3.12443e-05
	rs62064918	T	C	T	C	-0.0103075	0.00557383	0.244545	0.196951	FALSE	FALSE	FALSE	g7rjvm	48078424	0.39838	0.0066	outcome	TRUE	reported	textfile	314924	731	314193	0.00187872	46155786	428860	17	4.09996e-08	TRUE	reported	igd	2	1	TRUE	7.01837e-05	30.101	7.01841e-05	428860	2.26473e-06	314924	TRUE	0.00340384
	rs630194	C	T	C	T	-0.0113533	0.00159558	0.343374	0.385229	FALSE	FALSE	FALSE	g7rjvm	43370989	0.768619	0.00542379	outcome	TRUE	reported	textfile	314924	731	314193	0.00169853	40950954	428860	18	2.29985e-11	TRUE	reported	igd	2	1	TRUE	0.000104169	44.6782	0.000104169	428860	2.74807e-07	314924	TRUE	3.6925e-05
	rs73073176	T	C	T	C	-0.0258187	-0.00880103	0.130421	0.0888573	FALSE	FALSE	FALSE	g7rjvm	17523328	0.34496	0.00931908	outcome	TRUE	reported	textfile	314924	731	314193	0.00240961	17562952	428860	7	8.69961e-27	TRUE	reported	igd	2	1	TRUE	0.000267635	114.808	0.000267637	428860	2.83215e-06	314924	TRUE	3.98261e-10
	rs73434405	T	G	T	G	-0.0125881	-0.00736041	0.154692	0.16008	FALSE	FALSE	FALSE	g7rjvm	74268828	0.304055	0.00716148	outcome	TRUE	reported	textfile	314924	731	314193	0.00223423	74561169	428860	15	1.79999e-08	TRUE	reported	igd	2	1	TRUE	7.40145e-05	31.7441	7.40149e-05	428860	3.35424e-06	314924	TRUE	0.00390566
	rs75347775	A	G	A	G	0.0104504	-0.00119814	0.244531	0.256886	FALSE	FALSE	FALSE	g7rjvm	18385098	0.842624	0.00603478	outcome	TRUE	reported	textfile	314924	731	314193	0.00187898	18495908	428860	19	2.69998e-08	TRUE	reported	igd	2	1	TRUE	7.21231e-05	30.9328	7.21235e-05	428860	1.25167e-07	314924	TRUE	0.000523947
	rs7811609	T	C	T	C	0.00913864	-0.0103766	0.374746	0.383352	FALSE	FALSE	FALSE	g7rjvm	32890985	0.055006	0.00540778	outcome	TRUE	reported	textfile	314924	731	314193	0.00166468	32930597	428860	7	4e-08	TRUE	reported	igd	2	1	TRUE	7.02677e-05	30.137	7.0268e-05	428860	1.16913e-05	314924	TRUE	0.0344236
	rs8056750	T	C	T	C	0.0105333	0.00787079	0.359129	0.408712	FALSE	FALSE	FALSE	g7rjvm	70893175	0.142595	0.00536817	outcome	TRUE	reported	textfile	314924	731	314193	0.00173692	70927078	428860	16	1.29999e-09	TRUE	reported	igd	2	1	TRUE	8.57465e-05	36.7762	8.57469e-05	428860	6.82619e-06	314924	TRUE	0.00461616
	rs9398171	T	C	T	C	0.0108577	0.000396696	0.71064	0.637456	FALSE	FALSE	FALSE	g7rjvm	108662324	0.942232	0.00547433	outcome	TRUE	reported	textfile	314924	731	314193	0.00177995	108983527	428860	6	1.09999e-09	TRUE	reported	igd	2	1	TRUE	8.67575e-05	37.2099	8.67579e-05	428860	1.66744e-08	314924	TRUE	9.07159e-05
ukb-b-5239	rs10822129	T	C	T	C	0.01344	-0.00134348	0.406521	0.413021	FALSE	FALSE	FALSE	g7rjvm	63087081	0.802546	0.00537276	outcome	TRUE	reported	textfile	314924	731	314193	0.0021284	64846841	327026	10	2.69998e-10	TRUE	reported	igd	2	1	TRUE	0.000121915	39.874	0.000121916	327026	1.98548e-07	314924	TRUE	2.19336e-05
	rs10925183	A	G	A	G	-0.011922	0.0069007	0.607433	0.621428	FALSE	FALSE	FALSE	g7rjvm	236649114	0.204221	0.00543526	outcome	TRUE	reported	textfile	314924	731	314193	0.00211168	236812414	327026	1	1.6e-08	TRUE	reported	igd	2	1	TRUE	9.7458e-05	31.8742	9.74586e-05	327026	5.11847e-06	314924	TRUE	0.00230303
	rs11714337	A	G	A	G	0.0123918	-0.00190587	0.43305	0.393409	FALSE	FALSE	FALSE	g7rjvm	71533370	0.724071	0.0053987	outcome	TRUE	reported	textfile	314924	731	314193	0.00208811	71582521	327026	3	2.90001e-09	TRUE	reported	igd	2	1	TRUE	0.000107679	35.2176	0.00010768	327026	3.95735e-07	314924	TRUE	9.44187e-05
	rs1229984	C	T	C	T	0.0609318	0.00693047	0.976512	0.995039	FALSE	FALSE	FALSE	g7rjvm	99318162	0.852563	0.0372907	outcome	TRUE	reported	textfile	314924	731	314193	0.00673472	100239319	327026	4	1.50003e-19	TRUE	reported	igd	2	1	TRUE	0.000250241	81.8552	0.000250242	327026	1.09678e-07	314924	TRUE	5.50544e-10
	rs17817497	C	T	C	T	0.014091	0.00902705	0.392483	0.402575	FALSE	FALSE	FALSE	g7rjvm	53781523	0.0930358	0.00537455	outcome	TRUE	reported	textfile	314924	731	314193	0.00211408	53815435	327026	16	2.60016e-11	TRUE	reported	igd	2	1	TRUE	0.000135831	44.4261	0.000135832	327026	8.95778e-06	314924	TRUE	0.000521337
	rs303753	A	G	A	G	-0.0183206	0.00545501	0.344672	0.351894	FALSE	FALSE	FALSE	g7rjvm	23494958	0.322939	0.00551884	outcome	TRUE	reported	textfile	314924	731	314193	0.0021899	21074922	327026	18	6.00067e-17	TRUE	reported	igd	2	1	TRUE	0.000213971	69.9887	0.000213973	327026	3.10235e-06	314924	TRUE	2.55133e-07
	rs35698271	C	A	C	A	-0.0153487	-0.00290864	0.180339	0.161577	FALSE	FALSE	FALSE	g7rjvm	95790831	0.685084	0.00717235	outcome	TRUE	reported	textfile	314924	731	314193	0.00269709	96256387	327026	1	1.29999e-08	TRUE	reported	igd	2	1	TRUE	9.90209e-05	32.3854	9.90215e-05	327026	5.2222e-07	314924	TRUE	0.000218678
	rs4643716	A	C	A	C	0.0115308	0.0034804	0.583739	0.482465	FALSE	FALSE	FALSE	g7rjvm	117448725	0.509945	0.00528195	outcome	TRUE	reported	textfile	314924	731	314193	0.00210517	117167572	327026	3	4.30002e-08	TRUE	reported	igd	2	1	TRUE	9.17323e-05	30.0014	9.17329e-05	327026	1.37869e-06	314924	TRUE	0.000762553
	rs4698921	T	C	T	C	0.0139456	-0.00013016	0.608078	0.568637	FALSE	FALSE	FALSE	g7rjvm	104493065	0.980556	0.00534051	outcome	TRUE	reported	textfile	314924	731	314193	0.00212704	105414222	327026	4	5.50047e-11	TRUE	reported	igd	2	1	TRUE	0.000131427	42.9853	0.000131428	327026	1.8862e-09	314924	TRUE	4.77079e-06
	rs55968191	A	G	A	G	0.0132033	-0.0128364	0.24686	0.212603	FALSE	FALSE	FALSE	g7rjvm	141695606	0.0476168	0.00648049	outcome	TRUE	reported	textfile	314924	731	314193	0.00241641	142705706	327026	8	4.70002e-08	TRUE	reported	igd	2	1	TRUE	9.12855e-05	29.8553	9.12861e-05	327026	1.24584e-05	314924	TRUE	0.0158118
	rs62573521	T	C	T	C	-0.0323105	-0.0165761	0.040468	0.0147049	FALSE	FALSE	FALSE	g7rjvm	22648201	0.446601	0.0217793	outcome	TRUE	reported	textfile	314924	731	314193	0.00524921	22648200	327026	9	7.49998e-10	TRUE	reported	igd	2	1	TRUE	0.000115842	37.8876	0.000115843	327026	1.83939e-06	314924	TRUE	0.00016461
	rs627685	C	T	C	T	-0.0125352	-0.00769656	0.302864	0.264265	FALSE	FALSE	FALSE	g7rjvm	55518861	0.199115	0.00599385	outcome	TRUE	reported	textfile	314924	731	314193	0.00226097	53186092	327026	18	2.99999e-08	TRUE	reported	igd	2	1	TRUE	9.39831e-05	30.7376	9.39837e-05	327026	5.23572e-06	314924	TRUE	0.00301085
	rs6882046	G	A	G	A	0.0162857	-0.00157318	0.268866	0.17952	FALSE	FALSE	FALSE	g7rjvm	88673046	0.81852	0.00685634	outcome	TRUE	reported	textfile	314924	731	314193	0.00234886	87968864	327026	5	4.10015e-12	TRUE	reported	igd	2	1	TRUE	0.000146978	48.0724	0.000146979	327026	1.67174e-07	314924	TRUE	2.70068e-06
	rs6908328	A	C	A	C	0.0127108	0.00201755	0.514021	0.639767	FALSE	FALSE	FALSE	g7rjvm	26292627	0.714465	0.00551445	outcome	TRUE	reported	textfile	314924	731	314193	0.00206267	26292855	327026	6	7.19996e-10	TRUE	reported	igd	2	1	TRUE	0.000116106	37.9738	0.000116106	327026	4.25051e-07	314924	TRUE	5.01525e-05
	rs7425274	C	T	C	T	0.0114987	-0.000627622	0.430259	0.488983	FALSE	FALSE	FALSE	g7rjvm	160346884	0.9053	0.00527551	outcome	TRUE	reported	textfile	314924	731	314193	0.00208043	161203395	327026	2	3.29997e-08	TRUE	reported	igd	2	1	TRUE	9.34046e-05	30.5484	9.34052e-05	327026	4.49432e-08	314924	TRUE	0.000152943
	rs898751	T	C	T	C	-0.012363	-0.00759469	0.49202	0.540133	FALSE	FALSE	FALSE	g7rjvm	2388569	0.150165	0.00527794	outcome	TRUE	reported	textfile	314924	731	314193	0.00206424	2291863	327026	17	2.1e-09	TRUE	reported	igd	2	1	TRUE	0.000109672	35.8694	0.000109673	327026	6.57484e-06	314924	TRUE	0.00153635
ukb-b-5522	rs111510761	T	C	T	C	0.0267016	0.0185125	0.009092	0.0087646	FALSE	FALSE	FALSE	g7rjvm	51022985	0.522193	0.0289272	outcome	TRUE	reported	textfile	314924	731	314193	0.00455556	51416768	64945	12	4.60002e-09	TRUE	reported	igd	2	1	TRUE	0.000528708	34.354	0.000528724	64945	1.30051e-06	314924	TRUE	3.94275e-07
	rs141785145	C	A	C	A	0.0303737	0.259898	0.00651	0.000491877	FALSE	FALSE	FALSE	g7rjvm	15051589	0.0188248	0.110643	outcome	TRUE	reported	textfile	314924	731	314193	0.00520216	15073135	64945	11	5.30005e-09	TRUE	reported	igd	2	1	TRUE	0.000524631	34.089	0.000524648	64945	1.75205e-05	314924	TRUE	1.39622e-05
	rs146906987	T	C	T	C	0.0248309	-0.0100533	0.010756	0.0175552	FALSE	FALSE	FALSE	g7rjvm	56962142	0.620493	0.0203035	outcome	TRUE	reported	textfile	314924	731	314193	0.00434209	57874701	64945	8	1.09999e-08	TRUE	reported	igd	2	1	TRUE	0.000503295	32.702	0.000503311	64945	7.78524e-07	314924	TRUE	5.68236e-07
	rs17444377	T	C	T	C	0.0160534	-0.0190654	0.023512	0.00808498	FALSE	FALSE	FALSE	g7rjvm	110347662	0.534655	0.0307053	outcome	TRUE	reported	textfile	314924	731	314193	0.00276493	109683363	64945	5	6.4e-09	TRUE	reported	igd	2	1	TRUE	0.000518794	33.7095	0.00051881	64945	1.22423e-06	314924	TRUE	4.92291e-07
	rs79406768	T	C	T	C	0.0287755	-0.00150216	0.006753	0.0110114	FALSE	FALSE	FALSE	g7rjvm	41377449	0.952077	0.024995	outcome	TRUE	reported	textfile	314924	731	314193	0.00523968	41379466	64945	4	4e-08	TRUE	reported	igd	2	1	TRUE	0.000464183	30.1594	0.000464197	64945	1.14689e-08	314924	TRUE	6.52028e-07
ukb-b-5640	rs10972033	T	G	T	G	0.00897557	-0.00571647	0.45643	0.408543	FALSE	FALSE	FALSE	g7rjvm	34269734	0.285503	0.00535231	outcome	TRUE	reported	textfile	314924	731	314193	0.00147851	34269732	460162	9	1.29999e-09	TRUE	reported	igd	2	1	TRUE	8.00811e-05	36.8531	8.00814e-05	460162	3.62217e-06	314924	TRUE	0.00231445
	rs11211124	C	T	C	T	-0.00995273	-0.00720255	0.230603	0.186631	FALSE	FALSE	FALSE	g7rjvm	45496737	0.286803	0.00676193	outcome	TRUE	reported	textfile	314924	731	314193	0.00175408	45962409	460162	1	1.40001e-08	TRUE	reported	igd	2	1	TRUE	6.99591e-05	32.1947	6.99595e-05	460162	3.60269e-06	314924	TRUE	0.00517396
	rs1355171	A	C	A	C	-0.0109832	0.00717953	0.488844	0.545486	FALSE	FALSE	FALSE	g7rjvm	15681696	0.174595	0.00528846	outcome	TRUE	reported	textfile	314924	731	314193	0.001477	15681694	460162	9	1e-13	TRUE	reported	igd	2	1	TRUE	0.000120153	55.2962	0.000120153	460162	5.85232e-06	314924	TRUE	0.000220894
	rs2387807	T	C	T	C	-0.0150846	0.0150169	0.077893	0.12677	FALSE	FALSE	FALSE	g7rjvm	38053059	0.0585976	0.00794042	outcome	TRUE	reported	textfile	314924	731	314193	0.00274837	38446861	460162	12	4.09996e-08	TRUE	reported	igd	2	1	TRUE	6.54603e-05	30.1242	6.54606e-05	460162	1.13571e-05	314924	TRUE	0.0412207
	rs36124222	C	T	C	T	0.00840935	0.00635564	0.433239	0.464311	FALSE	FALSE	FALSE	g7rjvm	76484246	0.231268	0.00530921	outcome	TRUE	reported	textfile	314924	731	314193	0.00150083	74196202	460162	18	2.1e-08	TRUE	reported	igd	2	1	TRUE	6.82215e-05	31.395	6.82218e-05	460162	4.55044e-06	314924	TRUE	0.00806965
	rs3964074	C	T	C	T	-0.00895091	0.000544378	0.546932	0.561552	FALSE	FALSE	FALSE	g7rjvm	74133092	0.918278	0.00530564	outcome	TRUE	reported	textfile	314924	731	314193	0.00148347	74166991	460162	16	1.6e-09	TRUE	reported	igd	2	1	TRUE	7.91101e-05	36.4062	7.91104e-05	460162	3.34289e-08	314924	TRUE	0.000165256
	rs4146837	T	C	T	C	0.00879226	-0.00536272	0.455561	0.398529	FALSE	FALSE	FALSE	g7rjvm	92903639	0.319875	0.0053912	outcome	TRUE	reported	textfile	314924	731	314193	0.0014944	93446869	460162	15	4e-09	TRUE	reported	igd	2	1	TRUE	7.52184e-05	34.6151	7.52187e-05	460162	3.14192e-06	314924	TRUE	0.00284725
	rs7641973	A	G	A	G	0.00844615	-0.000354118	0.353362	0.444066	FALSE	FALSE	FALSE	g7rjvm	81861338	0.946886	0.00531569	outcome	TRUE	reported	textfile	314924	731	314193	0.00154097	81910489	460162	3	4.20001e-08	TRUE	reported	igd	2	1	TRUE	6.52815e-05	30.0419	6.52818e-05	460162	1.4092e-08	314924	TRUE	0.000576617
	rs838133	G	A	G	A	0.0108944	-0.00222197	0.549354	0.62038	FALSE	FALSE	FALSE	g7rjvm	48756272	0.684	0.00545923	outcome	TRUE	reported	textfile	314924	731	314193	0.00152491	49259529	460162	19	8.99912e-13	TRUE	reported	igd	2	1	TRUE	0.000110907	51.0407	0.000110908	460162	5.2603e-07	314924	TRUE	2.23285e-05
	rs9973426	G	A	G	A	0.0110847	0.00584709	0.176598	0.133863	FALSE	FALSE	FALSE	g7rjvm	154895340	0.44979	0.00773665	outcome	TRUE	reported	textfile	314924	731	314193	0.00193678	155751852	460162	2	1e-08	TRUE	reported	igd	2	1	TRUE	7.1178e-05	32.7556	7.11783e-05	460162	1.81372e-06	314924	TRUE	0.00217115
ukb-b-5779	rs1004787	A	G	A	G	-0.0222262	-0.00663866	0.532943	0.626183	FALSE	FALSE	FALSE	g7rjvm	44931952	0.222195	0.00543835	outcome	TRUE	reported	textfile	314924	731	314193	0.00304518	45159091	462346	2	2.90001e-13	TRUE	reported	igd	2	1	TRUE	0.000115209	53.2724	0.00011521	462346	4.73175e-06	314924	TRUE	0.000211962
	rs10188314	T	C	T	C	-0.0197869	0.000617275	0.470852	0.52088	FALSE	FALSE	FALSE	g7rjvm	214538202	0.906778	0.00527117	outcome	TRUE	reported	textfile	314924	731	314193	0.00303605	215402926	462346	2	7.19946e-11	TRUE	reported	igd	2	1	TRUE	9.18609e-05	42.4752	9.18613e-05	462346	4.35452e-08	314924	TRUE	4.9482e-05
	rs10792669	G	A	G	A	0.0174322	0.0075166	0.505254	0.463387	FALSE	FALSE	FALSE	g7rjvm	82977314	0.153518	0.00526662	outcome	TRUE	reported	textfile	314924	731	314193	0.00304065	82688356	462346	11	9.90011e-09	TRUE	reported	igd	2	1	TRUE	7.10843e-05	32.8677	7.10846e-05	462346	6.46805e-06	314924	TRUE	0.0108203
	rs11039429	T	C	T	C	-0.0235595	-0.00236239	0.454624	0.368206	FALSE	FALSE	FALSE	g7rjvm	47845507	0.665645	0.00546682	outcome	TRUE	reported	textfile	314924	731	314193	0.00303737	47867059	462346	11	8.69961e-15	TRUE	reported	igd	2	1	TRUE	0.000130111	60.1637	0.000130111	462346	5.92967e-07	314924	TRUE	4.14748e-06
	rs11219508	C	T	C	T	0.0173566	-0.00272674	0.349547	0.297013	FALSE	FALSE	FALSE	g7rjvm	124224820	0.635435	0.0057515	outcome	TRUE	reported	textfile	314924	731	314193	0.00317665	124095525	462346	11	4.70002e-08	TRUE	reported	igd	2	1	TRUE	6.45647e-05	29.853	6.4565e-05	462346	7.1371e-07	314924	TRUE	0.00185717
	rs11223617	A	G	A	G	0.0250908	0.0147081	0.206155	0.295632	FALSE	FALSE	FALSE	g7rjvm	133910862	0.011006	0.00578488	outcome	TRUE	reported	textfile	314924	731	314193	0.00375381	133780757	462346	11	2.29985e-11	TRUE	reported	igd	2	1	TRUE	9.66219e-05	44.6769	9.66223e-05	462346	2.05264e-05	314924	TRUE	0.0218126
	rs11640961	T	C	T	C	-0.020495	-0.00511365	0.395399	0.427781	FALSE	FALSE	FALSE	g7rjvm	30968497	0.336213	0.00531745	outcome	TRUE	reported	textfile	314924	731	314193	0.00309571	30979818	462346	16	3.59998e-11	TRUE	reported	igd	2	1	TRUE	9.4791e-05	43.8302	9.47914e-05	462346	2.93664e-06	314924	TRUE	0.000515964
	rs11700855	G	A	G	A	-0.029795	-0.0130315	0.093465	0.118735	FALSE	FALSE	FALSE	g7rjvm	32897743	0.110288	0.00816049	outcome	TRUE	reported	textfile	314924	731	314193	0.00523292	34270051	462346	21	1.2e-08	TRUE	reported	igd	2	1	TRUE	7.01134e-05	32.4188	7.01137e-05	462346	8.09748e-06	314924	TRUE	0.0167308
	rs11750777	A	G	A	G	-0.020493	-0.008579	0.209454	0.150852	FALSE	FALSE	FALSE	g7rjvm	167403782	0.244572	0.00737258	outcome	TRUE	reported	textfile	314924	731	314193	0.00372613	166830787	462346	5	3.79997e-08	TRUE	reported	igd	2	1	TRUE	6.54183e-05	30.2478	6.54186e-05	462346	4.29961e-06	314924	TRUE	0.00923381
	rs11787216	T	C	T	C	0.0244162	0.00242317	0.369127	0.354206	FALSE	FALSE	FALSE	g7rjvm	141605122	0.659541	0.00550038	outcome	TRUE	reported	textfile	314924	731	314193	0.00320078	142615222	462346	8	2.39994e-14	TRUE	reported	igd	2	1	TRUE	0.000125841	58.1892	0.000125842	462346	6.16281e-07	314924	TRUE	6.31156e-06
	rs118134876	T	C	T	C	0.0357984	0.0145971	0.059921	0.0334025	FALSE	FALSE	FALSE	g7rjvm	11460745	0.316935	0.0145858	outcome	TRUE	reported	textfile	314924	731	314193	0.00638181	11500372	462346	7	2e-08	TRUE	reported	igd	2	1	TRUE	6.80523e-05	31.4657	6.80526e-05	462346	3.1803e-06	314924	TRUE	0.00513144
	rs11940694	G	A	G	A	-0.0437138	-0.00837016	0.604193	0.647754	FALSE	FALSE	FALSE	g7rjvm	39413373	0.128737	0.00550995	outcome	TRUE	reported	textfile	314924	731	314193	0.00311609	39414993	462346	4	1e-44	TRUE	reported	igd	2	1	TRUE	0.000425466	196.796	0.000425468	462346	7.32767e-06	314924	TRUE	8.68209e-15
	rs12078439	G	T	G	T	-0.0167454	-0.00503637	0.419448	0.486442	FALSE	FALSE	FALSE	g7rjvm	209901915	0.339593	0.00527386	outcome	TRUE	reported	textfile	314924	731	314193	0.00307016	210075260	462346	1	4.90004e-08	TRUE	reported	igd	2	1	TRUE	6.4339e-05	29.7486	6.43392e-05	462346	2.89583e-06	314924	TRUE	0.0062341
	rs12153855	C	T	C	T	0.0294435	-0.0194339	0.10497	0.0583139	FALSE	FALSE	FALSE	g7rjvm	32107027	0.0836469	0.0112341	outcome	TRUE	reported	textfile	314924	731	314193	0.00493484	32074804	462346	6	2.39999e-09	TRUE	reported	igd	2	1	TRUE	7.69896e-05	35.5984	7.699e-05	462346	9.50246e-06	314924	TRUE	0.0137564
	rs1228589	A	G	A	G	0.0210699	-0.00159428	0.246133	0.249286	FALSE	FALSE	FALSE	g7rjvm	131915982	0.794317	0.00611517	outcome	TRUE	reported	textfile	314924	731	314193	0.00352806	131634826	462346	3	2.30001e-09	TRUE	reported	igd	2	1	TRUE	7.71352e-05	35.6657	7.71355e-05	462346	2.15829e-07	314924	TRUE	0.000317887
	rs1229984	C	T	C	T	-0.261708	0.00693047	0.97277	0.995039	FALSE	FALSE	FALSE	g7rjvm	99318162	0.852563	0.0372907	outcome	TRUE	reported	textfile	314924	731	314193	0.00918496	100239319	462346	4	1.39959e-178	TRUE	reported	igd	2	1	TRUE	0.00175287	811.853	0.00175288	462346	1.09678e-07	314924	TRUE	2.42127e-72
	rs1302808	A	C	A	C	-0.0380889	-0.00436741	0.196337	0.240582	FALSE	FALSE	FALSE	g7rjvm	99369963	0.481847	0.00620956	outcome	TRUE	reported	textfile	314924	731	314193	0.00386593	100291120	462346	4	6.70039e-23	TRUE	reported	igd	2	1	TRUE	0.000209909	97.0704	0.00020991	462346	1.57081e-06	314924	TRUE	1.0122e-08
	rs13102973	C	T	C	T	-0.0194072	0.000230227	0.61881	0.563217	FALSE	FALSE	FALSE	g7rjvm	134979533	0.965291	0.00529078	outcome	TRUE	reported	textfile	314924	731	314193	0.00311875	135900688	462346	4	4.90004e-10	TRUE	reported	igd	2	1	TRUE	8.37454e-05	38.7224	8.37458e-05	462346	6.01271e-09	314924	TRUE	8.58959e-05
	rs13135092	G	A	G	A	0.0438341	0.00463006	0.083483	0.0176125	FALSE	FALSE	FALSE	g7rjvm	102276925	0.817247	0.020036	outcome	TRUE	reported	textfile	314924	731	314193	0.00549884	103198082	462346	4	1.59993e-15	TRUE	reported	igd	2	1	TRUE	0.000137422	63.5448	0.000137422	462346	1.6957e-07	314924	TRUE	9.79393e-07
	rs13178443	T	C	T	C	-0.0186516	-0.00731974	0.276349	0.307435	FALSE	FALSE	FALSE	g7rjvm	146235712	0.201061	0.00572511	outcome	TRUE	reported	textfile	314924	731	314193	0.00338983	145615275	462346	5	3.79997e-08	TRUE	reported	igd	2	1	TRUE	6.54758e-05	30.2743	6.54761e-05	462346	5.19061e-06	314924	TRUE	0.0118629
	rs13390019	C	T	C	T	0.0296116	-0.00422103	0.134041	0.0621148	FALSE	FALSE	FALSE	g7rjvm	97131943	0.698179	0.0108852	outcome	TRUE	reported	textfile	314924	731	314193	0.00449182	97797680	462346	2	4.30031e-11	TRUE	reported	igd	2	1	TRUE	9.39877e-05	43.4587	9.39881e-05	462346	4.77486e-07	314924	TRUE	9.73698e-05
	rs1515590	T	C	T	C	0.0182446	-0.00138298	0.383245	0.445512	FALSE	FALSE	FALSE	g7rjvm	174496187	0.794198	0.00530157	outcome	TRUE	reported	textfile	314924	731	314193	0.00311623	174213977	462346	3	4.79999e-09	TRUE	reported	igd	2	1	TRUE	7.41328e-05	34.2774	7.41331e-05	462346	2.16083e-07	314924	TRUE	0.000422792
	rs1666658	C	T	C	T	0.0179674	0.00415133	0.392206	0.392541	FALSE	FALSE	FALSE	g7rjvm	121930421	0.441516	0.00539389	outcome	TRUE	reported	textfile	314924	731	314193	0.00309866	121801129	462346	11	6.69993e-09	TRUE	reported	igd	2	1	TRUE	7.2715e-05	33.6218	7.27153e-05	462346	1.8809e-06	314924	TRUE	0.00195339
	rs17662759	C	T	C	T	0.0301348	-0.00601558	0.089115	0.1079	FALSE	FALSE	FALSE	g7rjvm	193124497	0.477771	0.00847394	outcome	TRUE	reported	textfile	314924	731	314193	0.00546031	193989223	462346	2	3.40001e-08	TRUE	reported	igd	2	1	TRUE	6.58728e-05	30.4579	6.58731e-05	462346	1.60022e-06	314924	TRUE	0.00302324
	rs17690703	T	C	T	C	0.0250342	-0.00431025	0.262687	0.119202	FALSE	FALSE	FALSE	g7rjvm	45847931	0.596931	0.00815071	outcome	TRUE	reported	textfile	314924	731	314193	0.00343021	43925297	462346	17	2.90001e-13	TRUE	reported	igd	2	1	TRUE	0.000115188	53.2628	0.000115189	462346	8.87995e-07	314924	TRUE	2.26001e-05
	rs186347	T	G	T	G	0.0179489	-0.00729149	0.463343	0.443922	FALSE	FALSE	FALSE	g7rjvm	58605508	0.169066	0.00530209	outcome	TRUE	reported	textfile	314924	731	314193	0.00305071	59072226	462346	14	4e-09	TRUE	reported	igd	2	1	TRUE	7.48642e-05	34.6156	7.48645e-05	462346	6.00527e-06	314924	TRUE	0.00726757
	rs1937522	G	A	G	A	0.0168979	0.00230366	0.528054	0.469426	FALSE	FALSE	FALSE	g7rjvm	67506685	0.662207	0.00527311	outcome	TRUE	reported	textfile	314924	731	314193	0.00303207	68080817	462346	13	2.5e-08	TRUE	reported	igd	2	1	TRUE	6.71724e-05	31.0588	6.71727e-05	462346	6.06038e-07	314924	TRUE	0.00132542
	rs1991083	T	C	T	C	-0.0223925	0.00876902	0.679886	0.748462	FALSE	FALSE	FALSE	g7rjvm	23664567	0.14849	0.00606901	outcome	TRUE	reported	textfile	314924	731	314193	0.00325813	23887437	462346	2	6.29941e-12	TRUE	reported	igd	2	1	TRUE	0.000102154	47.2353	0.000102155	462346	6.62919e-06	314924	TRUE	0.00111305
	rs2159935	A	G	A	G	-0.0185742	0.00267135	0.490369	0.477999	FALSE	FALSE	FALSE	g7rjvm	54654850	0.613503	0.00528897	outcome	TRUE	reported	textfile	314924	731	314193	0.00302582	55521017	462346	4	8.30004e-10	TRUE	reported	igd	2	1	TRUE	8.14951e-05	37.6818	8.14955e-05	462346	8.10058e-07	314924	TRUE	0.000435206
	rs2160935	T	C	T	C	-0.018718	0.00660585	0.604293	0.644475	FALSE	FALSE	FALSE	g7rjvm	30983135	0.231084	0.00551603	outcome	TRUE	reported	textfile	314924	731	314193	0.00309117	30840651	462346	8	1.40001e-09	TRUE	reported	igd	2	1	TRUE	7.92997e-05	36.6666	7.93e-05	462346	4.55406e-06	314924	TRUE	0.00338221
	rs2193098	C	T	C	T	-0.0217557	-0.0077887	0.797617	0.781704	FALSE	FALSE	FALSE	g7rjvm	51176584	0.225525	0.00642649	outcome	TRUE	reported	textfile	314924	731	314193	0.00378875	51210495	462346	16	9.29994e-09	TRUE	reported	igd	2	1	TRUE	7.13109e-05	32.9725	7.13112e-05	462346	4.6642e-06	314924	TRUE	0.00652283
	rs2244598	C	T	C	T	-0.018378	-0.00495579	0.605114	0.607156	FALSE	FALSE	FALSE	g7rjvm	216507658	0.358946	0.00540214	outcome	TRUE	reported	textfile	314924	731	314193	0.00311907	216681000	462346	1	3.79997e-09	TRUE	reported	igd	2	1	TRUE	7.50839e-05	34.7172	7.50842e-05	462346	2.67233e-06	314924	TRUE	0.00234291
	rs2411453	G	T	G	T	-0.0350793	-0.00503478	0.597353	0.538917	FALSE	FALSE	FALSE	g7rjvm	28620700	0.338875	0.00526436	outcome	TRUE	reported	textfile	314924	731	314193	0.00309039	28632021	462346	16	7.29962e-30	TRUE	reported	igd	2	1	TRUE	0.000278604	128.847	0.000278605	462346	2.90446e-06	314924	TRUE	8.73828e-11
	rs2453875	G	A	G	A	-0.0185762	0.00613157	0.279524	0.214099	FALSE	FALSE	FALSE	g7rjvm	22912848	0.340709	0.00643554	outcome	TRUE	reported	textfile	314924	731	314193	0.00338295	23065782	462346	12	4e-08	TRUE	reported	igd	2	1	TRUE	6.52119e-05	30.1523	6.52122e-05	462346	2.8825e-06	314924	TRUE	0.00577341
	rs2535911	T	C	T	C	-0.0188476	-0.0135794	0.354749	0.438396	FALSE	FALSE	FALSE	g7rjvm	73056454	0.00985258	0.00526135	outcome	TRUE	reported	textfile	314924	731	314193	0.00316849	73523162	462346	14	2.69998e-09	TRUE	reported	igd	2	1	TRUE	7.65257e-05	35.3839	7.6526e-05	462346	2.11522e-05	314924	TRUE	0.0725397
	rs2622167	A	G	A	G	-0.0191155	-0.00295486	0.428653	0.325613	FALSE	FALSE	FALSE	g7rjvm	153789619	0.598668	0.00561422	outcome	TRUE	reported	textfile	314924	731	314193	0.0030674	153486704	462346	7	4.60002e-10	TRUE	reported	igd	2	1	TRUE	8.39899e-05	38.8355	8.39902e-05	462346	8.79613e-07	314924	TRUE	0.000369813
	rs262240	T	C	T	C	-0.017207	-0.0116755	0.468553	0.38261	FALSE	FALSE	FALSE	g7rjvm	68358959	0.0309642	0.0054115	outcome	TRUE	reported	textfile	314924	731	314193	0.00303483	68408109	462346	3	1.40001e-08	TRUE	reported	igd	2	1	TRUE	6.95255e-05	32.1469	6.95258e-05	462346	1.47811e-05	314924	TRUE	0.0517803
	rs2717063	A	C	A	C	-0.0203704	0.00629766	0.585731	0.605102	FALSE	FALSE	FALSE	g7rjvm	57883834	0.2436	0.00540091	outcome	TRUE	reported	textfile	314924	731	314193	0.00308457	58110969	462346	2	4.00037e-11	TRUE	reported	igd	2	1	TRUE	9.43196e-05	43.6122	9.432e-05	462346	4.31737e-06	314924	TRUE	0.000952408
	rs28622224	T	C	T	C	-0.0186203	-0.00960887	0.280364	0.27277	FALSE	FALSE	FALSE	g7rjvm	54221926	0.104721	0.00592268	outcome	TRUE	reported	textfile	314924	731	314193	0.00336834	55088093	462346	4	3.2e-08	TRUE	reported	igd	2	1	TRUE	6.60915e-05	30.559	6.60918e-05	462346	8.35798e-06	314924	TRUE	0.023364
	rs28768122	C	T	C	T	0.0207	0.00516899	0.759525	0.76011	FALSE	FALSE	FALSE	g7rjvm	123401427	0.405894	0.00621916	outcome	TRUE	reported	textfile	314924	731	314193	0.00355204	123885974	462346	12	5.60003e-09	TRUE	reported	igd	2	1	TRUE	7.3449e-05	33.9612	7.34493e-05	462346	2.19353e-06	314924	TRUE	0.00215225
	rs28787109	A	G	A	G	0.0178107	-0.0118425	0.40423	0.242039	FALSE	FALSE	FALSE	g7rjvm	50753023	0.0559191	0.00619485	outcome	TRUE	reported	textfile	314924	731	314193	0.00308461	51218695	462346	1	7.69999e-09	TRUE	reported	igd	2	1	TRUE	7.21046e-05	33.3395	7.21049e-05	462346	1.16043e-05	314924	TRUE	0.0277423
	rs2924321	A	G	A	G	-0.0195131	-0.000468068	0.539592	0.633743	FALSE	FALSE	FALSE	g7rjvm	55458204	0.931893	0.0054768	outcome	TRUE	reported	textfile	314924	731	314193	0.00305022	53125435	462346	18	1.6e-10	TRUE	reported	igd	2	1	TRUE	8.85084e-05	40.925	8.85088e-05	462346	2.31932e-08	314924	TRUE	6.17406e-05
	rs324012	T	C	T	C	-0.0177932	0.00249923	0.448569	0.500911	FALSE	FALSE	FALSE	g7rjvm	57109198	0.636901	0.00529457	outcome	TRUE	reported	textfile	314924	731	314193	0.00304357	57502981	462346	12	5e-09	TRUE	reported	igd	2	1	TRUE	7.39167e-05	34.1774	7.3917e-05	462346	7.07535e-07	314924	TRUE	0.000787569
	rs34440851	T	C	T	C	-0.0226831	0.00449905	0.157151	0.229798	FALSE	FALSE	FALSE	g7rjvm	86202117	0.471509	0.00624845	outcome	TRUE	reported	textfile	314924	731	314193	0.00415058	87214346	462346	8	4.60002e-08	TRUE	reported	igd	2	1	TRUE	6.4594e-05	29.8666	6.45943e-05	462346	1.64624e-06	314924	TRUE	0.00346364
	rs34473884	A	G	A	G	-0.0203615	-0.0125555	0.24819	0.228717	FALSE	FALSE	FALSE	g7rjvm	131947781	0.0450568	0.00626487	outcome	TRUE	reported	textfile	314924	731	314193	0.00350346	133761285	462346	10	6.19998e-09	TRUE	reported	igd	2	1	TRUE	7.3051e-05	33.7772	7.30514e-05	462346	1.27537e-05	314924	TRUE	0.031267
	rs34631026	T	C	T	C	-0.0169128	-0.000696305	0.446061	0.336202	FALSE	FALSE	FALSE	g7rjvm	6122125	0.900647	0.0055774	outcome	TRUE	reported	textfile	314924	731	314193	0.00304832	6172126	462346	16	2.90001e-08	TRUE	reported	igd	2	1	TRUE	6.65754e-05	30.7828	6.65757e-05	462346	4.94917e-08	314924	TRUE	0.000591963
	rs34811474	A	G	A	G	-0.0201809	-0.00170383	0.230728	0.229637	FALSE	FALSE	FALSE	g7rjvm	25407216	0.786511	0.00629086	outcome	TRUE	reported	textfile	314924	731	314193	0.00359305	25408838	462346	4	1.89998e-08	TRUE	reported	igd	2	1	TRUE	6.82272e-05	31.5466	6.82275e-05	462346	2.32932e-07	314924	TRUE	0.000762076
	rs35105141	T	C	T	C	0.026345	0.00586923	0.401541	0.368683	FALSE	FALSE	FALSE	g7rjvm	30045827	0.281732	0.00545246	outcome	TRUE	reported	textfile	314924	731	314193	0.00308788	30057148	462346	16	1.39991e-17	TRUE	reported	igd	2	1	TRUE	0.000157413	72.7903	0.000157414	462346	3.67936e-06	314924	TRUE	4.21827e-06
	rs35620248	A	G	A	G	-0.0362678	-0.0109024	0.05969	0.0883797	FALSE	FALSE	FALSE	g7rjvm	49700521	0.236766	0.00921501	outcome	TRUE	reported	textfile	314924	731	314193	0.00639048	49737954	462346	3	1.40001e-08	TRUE	reported	igd	2	1	TRUE	6.96591e-05	32.2087	6.96594e-05	462346	4.44475e-06	314924	TRUE	0.0069351
	rs4241258	T	C	T	C	0.0250636	0.0144277	0.13763	0.101242	FALSE	FALSE	FALSE	g7rjvm	73998975	0.100073	0.0087733	outcome	TRUE	reported	textfile	314924	731	314193	0.00440325	74226102	462346	2	1.29999e-08	TRUE	reported	igd	2	1	TRUE	7.00717e-05	32.3995	7.0072e-05	462346	8.5874e-06	314924	TRUE	0.0185336
	rs4242715	A	G	A	G	-0.0186543	0.00136249	0.680585	0.59093	FALSE	FALSE	FALSE	g7rjvm	132172631	0.799359	0.0053604	outcome	TRUE	reported	textfile	314924	731	314193	0.00324831	133986135	462346	10	9.29994e-09	TRUE	reported	igd	2	1	TRUE	7.13255e-05	32.9793	7.13258e-05	462346	2.05149e-07	314924	TRUE	0.000541493
	rs4417025	A	G	A	G	-0.0188379	-0.00439489	0.361153	0.23384	FALSE	FALSE	FALSE	g7rjvm	34898078	0.479694	0.00621806	outcome	TRUE	reported	textfile	314924	731	314193	0.00316516	35363679	462346	1	2.69998e-09	TRUE	reported	igd	2	1	TRUE	7.66078e-05	35.4219	7.66082e-05	462346	1.58629e-06	314924	TRUE	0.00118192
	rs4503294	T	C	T	C	0.0181476	0.00140588	0.565333	0.554704	FALSE	FALSE	FALSE	g7rjvm	1004716	0.791712	0.0053235	outcome	TRUE	reported	textfile	314924	731	314193	0.00307049	940096	462346	1	3.40001e-09	TRUE	reported	igd	2	1	TRUE	7.5548e-05	34.9318	7.55484e-05	462346	2.21462e-07	314924	TRUE	0.000373193
	rs461599	C	A	C	A	-0.0191888	0.00646954	0.462259	0.474415	FALSE	FALSE	FALSE	g7rjvm	144757368	0.219158	0.00526506	outcome	TRUE	reported	textfile	314924	731	314193	0.00303977	144136931	462346	5	2.69998e-10	TRUE	reported	igd	2	1	TRUE	8.61806e-05	39.8485	8.6181e-05	462346	4.79441e-06	314924	TRUE	0.00213791
	rs4726481	T	G	T	G	0.0217614	-0.00406971	0.400576	0.344532	FALSE	FALSE	FALSE	g7rjvm	141968603	0.463815	0.00555531	outcome	TRUE	reported	textfile	314924	731	314193	0.00310188	141668403	462346	7	2.29985e-12	TRUE	reported	igd	2	1	TRUE	0.000106441	49.2178	0.000106442	462346	1.70415e-06	314924	TRUE	9.59957e-05
	rs4800487	G	A	G	A	-0.0289372	0.00299527	0.456873	0.480001	FALSE	FALSE	FALSE	g7rjvm	23503311	0.570822	0.00528416	outcome	TRUE	reported	textfile	314924	731	314193	0.00304694	21083275	462346	18	2.19989e-21	TRUE	reported	igd	2	1	TRUE	0.000195044	90.1952	0.000195045	462346	1.02027e-06	314924	TRUE	2.04916e-08
	rs489062	A	G	A	G	0.0166498	0.00693871	0.437454	0.428564	FALSE	FALSE	FALSE	g7rjvm	97955987	0.190999	0.00530633	outcome	TRUE	reported	textfile	314924	731	314193	0.00305291	99715744	462346	10	4.90004e-08	TRUE	reported	igd	2	1	TRUE	6.43273e-05	29.7432	6.43275e-05	462346	5.42955e-06	314924	TRUE	0.0137818
	rs4916723	C	A	C	A	0.0239479	-0.00934405	0.420617	0.466979	FALSE	FALSE	FALSE	g7rjvm	88558577	0.0766302	0.0052774	outcome	TRUE	reported	textfile	314924	731	314193	0.00309951	87854395	462346	5	1.10002e-14	TRUE	reported	igd	2	1	TRUE	0.0001291	59.6962	0.0001291	462346	9.95458e-06	314924	TRUE	0.000381802
	rs4968391	T	G	T	G	-0.0192695	-0.000967389	0.674892	0.607284	FALSE	FALSE	FALSE	g7rjvm	59703582	0.857953	0.00540499	outcome	TRUE	reported	textfile	314924	731	314193	0.0032265	57780943	462346	17	2.30001e-09	TRUE	reported	igd	2	1	TRUE	7.71395e-05	35.6677	7.71399e-05	462346	1.01721e-07	314924	TRUE	0.000248879
	rs5022348	T	C	T	C	0.0202641	-0.00307591	0.40703	0.537146	FALSE	FALSE	FALSE	g7rjvm	25059273	0.55943	0.00526979	outcome	TRUE	reported	textfile	314924	731	314193	0.00357005	22639237	462346	18	1.40001e-08	TRUE	reported	igd	2	1	TRUE	6.96801e-05	32.2184	6.96804e-05	462346	1.08183e-06	314924	TRUE	0.00156262
	rs550942	T	C	T	C	0.022401	0.0139311	0.823865	0.899823	FALSE	FALSE	FALSE	g7rjvm	58626681	0.113939	0.00881309	outcome	TRUE	reported	textfile	314924	731	314193	0.00398884	58394154	462346	11	2e-08	TRUE	reported	igd	2	1	TRUE	6.82095e-05	31.5384	6.82098e-05	462346	7.93429e-06	314924	TRUE	0.018498
	rs56194430	T	C	T	C	0.0225403	0.00218448	0.16931	0.125253	FALSE	FALSE	FALSE	g7rjvm	68528863	0.785136	0.00801258	outcome	TRUE	reported	textfile	314924	731	314193	0.00407148	67824690	462346	5	3.09999e-08	TRUE	reported	igd	2	1	TRUE	6.62856e-05	30.6488	6.62858e-05	462346	2.3602e-07	314924	TRUE	0.000921057
	rs58245127	A	G	A	G	0.0216549	-0.00181402	0.186815	0.241189	FALSE	FALSE	FALSE	g7rjvm	64922406	0.768398	0.00616025	outcome	TRUE	reported	textfile	314924	731	314193	0.00389132	64956309	462346	16	2.59998e-08	TRUE	reported	igd	2	1	TRUE	6.69765e-05	30.9682	6.69768e-05	462346	2.7535e-07	314924	TRUE	0.000916214
	rs58905411	A	G	A	G	-0.0266343	0.0015482	0.410052	0.478708	FALSE	FALSE	FALSE	g7rjvm	54229348	0.770045	0.00529634	outcome	TRUE	reported	textfile	314924	731	314193	0.00307848	54623132	462346	12	5.10035e-18	TRUE	reported	igd	2	1	TRUE	0.000161872	74.8528	0.000161873	462346	2.71331e-07	314924	TRUE	1.28146e-07
	rs6030200	A	G	A	G	-0.019529	0.00611761	0.31415	0.41171	FALSE	FALSE	FALSE	g7rjvm	36925958	0.254022	0.00536334	outcome	TRUE	reported	textfile	314924	731	314193	0.00327075	35554361	462346	20	2.39999e-09	TRUE	reported	igd	2	1	TRUE	7.71018e-05	35.6503	7.71022e-05	462346	4.13131e-06	314924	TRUE	0.0034913
	rs613872	T	G	T	G	0.0223279	-0.000346679	0.825865	0.841472	FALSE	FALSE	FALSE	g7rjvm	55543071	0.961346	0.00715322	outcome	TRUE	reported	textfile	314924	731	314193	0.00399618	53210302	462346	18	2.30001e-08	TRUE	reported	igd	2	1	TRUE	6.75164e-05	31.2179	6.75167e-05	462346	7.45846e-09	314924	TRUE	0.000433096
	rs61873510	T	G	T	G	0.0203737	0.00692284	0.32785	0.301341	FALSE	FALSE	FALSE	g7rjvm	100866753	0.232364	0.0057966	outcome	TRUE	reported	textfile	314924	731	314193	0.00330311	102626510	462346	10	6.90001e-10	TRUE	reported	igd	2	1	TRUE	8.22794e-05	38.0445	8.22797e-05	462346	4.52915e-06	314924	TRUE	0.00265617
	rs61907308	T	G	T	G	0.0187253	0.00404592	0.265558	0.183285	FALSE	FALSE	FALSE	g7rjvm	86025394	0.554434	0.0068444	outcome	TRUE	reported	textfile	314924	731	314193	0.00342783	85736436	462346	11	4.70002e-08	TRUE	reported	igd	2	1	TRUE	6.45392e-05	29.8413	6.45395e-05	462346	1.10958e-06	314924	TRUE	0.00251758
	rs62339673	A	C	A	C	0.0182943	0.00645269	0.626705	0.653206	FALSE	FALSE	FALSE	g7rjvm	183907380	0.24601	0.0055622	outcome	TRUE	reported	textfile	314924	731	314193	0.00315406	184828533	462346	4	6.59994e-09	TRUE	reported	igd	2	1	TRUE	7.276e-05	33.6426	7.27604e-05	462346	4.2735e-06	314924	TRUE	0.0051543
	rs62466318	T	C	T	C	-0.0254919	-0.00496328	0.202827	0.191587	FALSE	FALSE	FALSE	g7rjvm	73627755	0.459653	0.00671241	outcome	TRUE	reported	textfile	314924	731	314193	0.0037742	73042085	462346	7	1.39991e-11	TRUE	reported	igd	2	1	TRUE	9.86608e-05	45.6197	9.86612e-05	462346	1.73611e-06	314924	TRUE	0.000192312
	rs650558	T	C	T	C	0.0207362	-2.89212e-05	0.247918	0.213399	FALSE	FALSE	FALSE	g7rjvm	42569024	0.996394	0.00640009	outcome	TRUE	reported	textfile	314924	731	314193	0.0035079	40721042	462346	17	3.40001e-09	TRUE	reported	igd	2	1	TRUE	7.55725e-05	34.9432	7.55729e-05	462346	6.48422e-11	314924	TRUE	0.000170489
	rs6727281	T	C	T	C	-0.024322	0.00205083	0.184023	0.260108	FALSE	FALSE	FALSE	g7rjvm	65331454	0.732826	0.00600766	outcome	TRUE	reported	textfile	314924	731	314193	0.00391964	65558588	462346	2	5.49997e-10	TRUE	reported	igd	2	1	TRUE	8.32728e-05	38.5039	8.32731e-05	462346	3.70037e-07	314924	TRUE	0.000227441
	rs6750325	T	G	T	G	-0.0167647	0.00888387	0.446306	0.430463	FALSE	FALSE	FALSE	g7rjvm	210636609	0.0967119	0.00534849	outcome	TRUE	reported	textfile	314924	731	314193	0.00304799	211501333	462346	2	3.79997e-08	TRUE	reported	igd	2	1	TRUE	6.54288e-05	30.2526	6.54291e-05	462346	8.76063e-06	314924	TRUE	0.0264217
	rs71651683	T	C	T	C	-0.0704589	0.00468444	0.0142	0.00712183	FALSE	FALSE	FALSE	g7rjvm	24432885	0.885751	0.0326028	outcome	TRUE	reported	textfile	314924	731	314193	0.0127906	24828853	462346	22	3.59998e-08	TRUE	reported	igd	2	1	TRUE	6.56288e-05	30.3451	6.56291e-05	462346	6.55545e-08	314924	TRUE	0.000684927
	rs72768626	G	A	G	A	0.0372235	0.0184569	0.05671	0.0699513	FALSE	FALSE	FALSE	g7rjvm	24681727	0.0731964	0.0103019	outcome	TRUE	reported	textfile	314924	731	314193	0.0065601	24693048	462346	16	1.40001e-08	TRUE	reported	igd	2	1	TRUE	6.96332e-05	32.1967	6.96335e-05	462346	1.01924e-05	314924	TRUE	0.0257492
	rs72771070	T	C	T	C	-0.026588	-0.00886017	0.282915	0.334837	FALSE	FALSE	FALSE	g7rjvm	19982428	0.113225	0.00559402	outcome	TRUE	reported	textfile	314924	731	314193	0.00338572	19993750	462346	16	4.10015e-15	TRUE	reported	igd	2	1	TRUE	0.000133366	61.6691	0.000133366	462346	7.9658e-06	314924	TRUE	0.000158757
	rs72787062	A	G	A	G	-0.0281947	-0.00154858	0.162767	0.149484	FALSE	FALSE	FALSE	g7rjvm	72071945	0.835545	0.00745961	outcome	TRUE	reported	textfile	314924	731	314193	0.00410324	72105844	462346	16	6.4003e-12	TRUE	reported	igd	2	1	TRUE	0.00010211	47.2149	0.000102111	462346	1.36846e-07	314924	TRUE	2.51339e-05
	rs7298932	G	A	G	A	-0.0237214	0.00126963	0.147849	0.122584	FALSE	FALSE	FALSE	g7rjvm	23574367	0.875273	0.00808866	outcome	TRUE	reported	textfile	314924	731	314193	0.00431166	23727301	462346	12	3.79997e-08	TRUE	reported	igd	2	1	TRUE	6.5463e-05	30.2684	6.54633e-05	462346	7.82345e-08	314924	TRUE	0.000722572
	rs7302200	A	G	A	G	-0.0184222	-0.0154245	0.339998	0.296436	FALSE	FALSE	FALSE	g7rjvm	56055651	0.00757914	0.00577639	outcome	TRUE	reported	textfile	314924	731	314193	0.00319841	56449435	462346	12	8.40001e-09	TRUE	reported	igd	2	1	TRUE	7.17491e-05	33.1751	7.17494e-05	462346	2.2641e-05	314924	TRUE	0.108104
	rs73050128	A	C	A	C	-0.0260048	-0.00209394	0.164488	0.243632	FALSE	FALSE	FALSE	g7rjvm	1922246	0.73227	0.0061207	outcome	TRUE	reported	textfile	314924	731	314193	0.00409088	1961882	462346	7	2.1e-10	TRUE	reported	igd	2	1	TRUE	8.73914e-05	40.4084	8.73917e-05	462346	3.71641e-07	314924	TRUE	0.000155361
	rs7330939	T	C	T	C	-0.0213301	0.000657923	0.720352	0.661385	FALSE	FALSE	FALSE	g7rjvm	49397264	0.90599	0.00557101	outcome	TRUE	reported	textfile	314924	731	314193	0.0034046	49971400	462346	13	3.69999e-10	TRUE	reported	igd	2	1	TRUE	8.48886e-05	39.2511	8.4889e-05	462346	4.42873e-08	314924	TRUE	9.74932e-05
	rs7460106	C	T	C	T	-0.0217112	-0.00969211	0.23562	0.262215	FALSE	FALSE	FALSE	g7rjvm	142453416	0.108286	0.00603514	outcome	TRUE	reported	textfile	314924	731	314193	0.00361927	143534777	462346	8	2e-09	TRUE	reported	igd	2	1	TRUE	7.7826e-05	35.9852	7.78264e-05	462346	8.18946e-06	314924	TRUE	0.00988752
	rs74679146	C	T	C	T	-0.0320735	-0.0011305	0.074515	0.0717767	FALSE	FALSE	FALSE	g7rjvm	16287771	0.912136	0.0102452	outcome	TRUE	reported	textfile	314924	731	314193	0.00575757	16287769	462346	9	2.5e-08	TRUE	reported	igd	2	1	TRUE	6.71148e-05	31.0322	6.7115e-05	462346	3.86631e-08	314924	TRUE	0.000538713
	rs7514579	C	A	C	A	0.0196672	0.00954891	0.232457	0.208723	FALSE	FALSE	FALSE	g7rjvm	93585793	0.142275	0.00650749	outcome	TRUE	reported	textfile	314924	731	314193	0.00359788	94051350	462346	1	4.60002e-08	TRUE	reported	igd	2	1	TRUE	6.46244e-05	29.8806	6.46247e-05	462346	6.83714e-06	314924	TRUE	0.0188893
	rs76082653	T	C	T	C	0.0464269	-0.0077478	0.054327	0.0318904	FALSE	FALSE	FALSE	g7rjvm	48992035	0.6102	0.0151981	outcome	TRUE	reported	textfile	314924	731	314193	0.00668673	49029468	462346	3	3.80014e-12	TRUE	reported	igd	2	1	TRUE	0.000104256	48.207	0.000104256	462346	8.2523e-07	314924	TRUE	5.66768e-05
	rs7610856	A	C	A	C	-0.023864	-0.00192109	0.429053	0.393399	FALSE	FALSE	FALSE	g7rjvm	71529871	0.721943	0.0053984	outcome	TRUE	reported	textfile	314924	731	314193	0.00307022	71579022	462346	3	7.70016e-15	TRUE	reported	igd	2	1	TRUE	0.000130654	60.4151	0.000130655	462346	4.02126e-07	314924	TRUE	2.96864e-06
	rs7948028	C	A	C	A	0.017671	0.00424736	0.379215	0.206723	FALSE	FALSE	FALSE	g7rjvm	113457959	0.51553	0.00653188	outcome	TRUE	reported	textfile	314924	731	314193	0.00312934	113328681	462346	11	1.6e-08	TRUE	reported	igd	2	1	TRUE	6.89636e-05	31.8871	6.89639e-05	462346	1.34264e-06	314924	TRUE	0.00198255
	rs80292319	C	T	C	T	-0.0393728	0.0177568	0.057704	0.0813522	FALSE	FALSE	FALSE	g7rjvm	76216291	0.0664171	0.00967361	outcome	TRUE	reported	textfile	314924	731	314193	0.00649583	76508632	462346	15	1.40001e-09	TRUE	reported	igd	2	1	TRUE	7.94551e-05	36.7385	7.94554e-05	462346	1.0699e-05	314924	TRUE	0.0145907
	rs8083110	T	C	T	C	-0.0168099	-0.00600557	0.418707	0.508544	FALSE	FALSE	FALSE	g7rjvm	43123615	0.253637	0.00526084	outcome	TRUE	reported	textfile	314924	731	314193	0.00307792	40703580	462346	18	4.70002e-08	TRUE	reported	igd	2	1	TRUE	6.4509e-05	29.8273	6.45093e-05	462346	4.13803e-06	314924	TRUE	0.00943481
	rs838145	A	G	A	G	0.0219548	0.00188069	0.542982	0.654291	FALSE	FALSE	FALSE	g7rjvm	48745473	0.733834	0.00553096	outcome	TRUE	reported	textfile	314924	731	314193	0.00305549	49248730	462346	19	6.70039e-13	TRUE	reported	igd	2	1	TRUE	0.000111656	51.6292	0.000111656	462346	3.67139e-07	314924	TRUE	1.62272e-05
	rs8614	A	C	A	C	0.0247806	0.00430754	0.182509	0.154737	FALSE	FALSE	FALSE	g7rjvm	29261788	0.557426	0.00734236	outcome	TRUE	reported	textfile	314924	731	314193	0.00392537	27588806	462346	17	2.69998e-10	TRUE	reported	igd	2	1	TRUE	8.61902e-05	39.853	8.61906e-05	462346	1.09291e-06	314924	TRUE	0.000362725
	rs9349379	G	A	G	A	-0.0193455	0.00103769	0.405493	0.451662	FALSE	FALSE	FALSE	g7rjvm	12903725	0.843781	0.0052659	outcome	TRUE	reported	textfile	314924	731	314193	0.00308215	12903957	462346	6	3.50002e-10	TRUE	reported	igd	2	1	TRUE	8.52017e-05	39.3959	8.52021e-05	462346	1.23307e-07	314924	TRUE	0.000121443
	rs9372625	A	G	A	G	-0.0255579	-0.00727266	0.381706	0.319329	FALSE	FALSE	FALSE	g7rjvm	97896155	0.198574	0.00565691	outcome	TRUE	reported	textfile	314924	731	314193	0.00312467	98344031	462346	6	2.90001e-16	TRUE	reported	igd	2	1	TRUE	0.000144681	66.9022	0.000144682	462346	5.24835e-06	314924	TRUE	2.5008e-05
	rs9403297	A	G	A	G	0.0188234	-0.00385113	0.372967	0.304735	FALSE	FALSE	FALSE	g7rjvm	141384345	0.501505	0.00572979	outcome	TRUE	reported	textfile	314924	731	314193	0.00313037	141705482	462346	6	1.79999e-09	TRUE	reported	igd	2	1	TRUE	7.81995e-05	36.1579	7.81998e-05	462346	1.43448e-06	314924	TRUE	0.000935961
	rs9648478	A	G	A	G	0.0168603	-0.00297501	0.510245	0.505791	FALSE	FALSE	FALSE	g7rjvm	39286203	0.572327	0.00526896	outcome	TRUE	reported	textfile	314924	731	314193	0.00302891	39325802	462346	7	2.59998e-08	TRUE	reported	igd	2	1	TRUE	6.70134e-05	30.9853	6.70137e-05	462346	1.01233e-06	314924	TRUE	0.00188561
	rs9649581	A	G	A	G	0.0194244	0.000195499	0.25258	0.293463	FALSE	FALSE	FALSE	g7rjvm	132842034	0.972976	0.005771	outcome	TRUE	reported	textfile	314924	731	314193	0.00348764	132526794	462346	7	2.59998e-08	TRUE	reported	igd	2	1	TRUE	6.70866e-05	31.0192	6.70869e-05	462346	3.64405e-09	314924	TRUE	0.000433238
	rs9814516	T	G	T	G	-0.0251117	-0.00184346	0.237423	0.219703	FALSE	FALSE	FALSE	g7rjvm	85358830	0.773685	0.00641074	outcome	TRUE	reported	textfile	314924	731	314193	0.00355589	85407980	462346	3	1.59993e-12	TRUE	reported	igd	2	1	TRUE	0.000107855	49.8716	0.000107856	462346	2.62572e-07	314924	TRUE	1.92613e-05
	rs9829192	T	G	T	G	0.0169324	-0.000393201	0.435133	0.451222	FALSE	FALSE	FALSE	g7rjvm	38527972	0.940863	0.00530025	outcome	TRUE	reported	textfile	314924	731	314193	0.00305032	38569463	462346	3	2.80001e-08	TRUE	reported	igd	2	1	TRUE	6.66423e-05	30.8137	6.66426e-05	462346	1.74757e-08	314924	TRUE	0.000508733
	rs9906502	A	G	A	G	0.0237883	0.0088006	0.176998	0.193103	FALSE	FALSE	FALSE	g7rjvm	7712427	0.18815	0.00668703	outcome	TRUE	reported	textfile	314924	731	314193	0.00396178	7615745	462346	17	1.89998e-09	TRUE	reported	igd	2	1	TRUE	7.79732e-05	36.0532	7.79735e-05	462346	5.49987e-06	314924	TRUE	0.00500186
	rs9912298	C	A	C	A	0.0205894	0.0103491	0.239585	0.207875	FALSE	FALSE	FALSE	g7rjvm	31408734	0.109631	0.00646881	outcome	TRUE	reported	textfile	314924	731	314193	0.00358993	29735752	462346	17	9.69996e-09	TRUE	reported	igd	2	1	TRUE	7.11406e-05	32.8938	7.11409e-05	462346	8.12737e-06	314924	TRUE	0.0156597
ukb-b-6066	rs10273455	A	C	A	C	-0.0116758	0.00986251	0.552023	0.533235	FALSE	FALSE	FALSE	g7rjvm	17723042	0.0617277	0.00527903	outcome	TRUE	reported	textfile	314924	731	314193	0.00213652	17762666	447485	7	4.60002e-08	TRUE	reported	igd	2	1	TRUE	6.67347e-05	29.8646	6.6735e-05	447485	1.1083e-05	314924	TRUE	0.0374394
	rs10741694	C	T	C	T	0.0150037	-0.0025319	0.627915	0.733647	FALSE	FALSE	FALSE	g7rjvm	16264637	0.669781	0.00593718	outcome	TRUE	reported	textfile	314924	731	314193	0.00219355	16286183	447485	11	7.89951e-12	TRUE	reported	igd	2	1	TRUE	0.000104539	46.7843	0.000104539	447485	5.7747e-07	314924	TRUE	4.71695e-05
	rs10752269	A	G	A	G	-0.0128727	0.00427087	0.506082	0.647221	FALSE	FALSE	FALSE	g7rjvm	12650903	0.438131	0.0055083	outcome	TRUE	reported	textfile	314924	731	314193	0.00211975	12692902	447485	10	1.29999e-09	TRUE	reported	igd	2	1	TRUE	8.24054e-05	36.8781	8.24058e-05	447485	1.90895e-06	314924	TRUE	0.000936676
	rs10764990	A	G	A	G	-0.0121906	0.00505397	0.607155	0.531608	FALSE	FALSE	FALSE	g7rjvm	127354344	0.339204	0.00528803	outcome	TRUE	reported	textfile	314924	731	314193	0.00216898	129152608	447485	10	1.89998e-08	TRUE	reported	igd	2	1	TRUE	7.05878e-05	31.5891	7.05882e-05	447485	2.9005e-06	314924	TRUE	0.00397676
	rs1078032	C	T	C	T	0.0118832	0.00426991	0.436115	0.523523	FALSE	FALSE	FALSE	g7rjvm	17424786	0.418907	0.00528245	outcome	TRUE	reported	textfile	314924	731	314193	0.00214892	17464410	447485	7	3.2e-08	TRUE	reported	igd	2	1	TRUE	6.83311e-05	30.5791	6.83314e-05	447485	2.07474e-06	314924	TRUE	0.00333845
	rs11022752	G	A	G	A	0.0133502	0.00496387	0.269436	0.277741	FALSE	FALSE	FALSE	g7rjvm	13286075	0.397471	0.00586644	outcome	TRUE	reported	textfile	314924	731	314193	0.00239391	13307622	447485	11	2.5e-08	TRUE	reported	igd	2	1	TRUE	6.94946e-05	31.0998	6.94949e-05	447485	2.27346e-06	314924	TRUE	0.00332607
	rs1156588	G	A	G	A	-0.015454	0.00619357	0.210071	0.226922	FALSE	FALSE	FALSE	g7rjvm	58288240	0.322352	0.00625843	outcome	TRUE	reported	textfile	314924	731	314193	0.00260325	58515375	447485	2	2.90001e-09	TRUE	reported	igd	2	1	TRUE	7.87476e-05	35.241	7.8748e-05	447485	3.1099e-06	314924	TRUE	0.00223481
	rs11587444	G	A	G	A	0.0140328	-0.000899648	0.393464	0.403087	FALSE	FALSE	FALSE	g7rjvm	150750368	0.866846	0.00536569	outcome	TRUE	reported	textfile	314924	731	314193	0.00217078	150722844	447485	1	1e-10	TRUE	reported	igd	2	1	TRUE	9.33766e-05	41.7883	9.3377e-05	447485	8.9267e-08	314924	TRUE	5.66968e-05
	rs11768350	C	T	C	T	-0.0206574	-0.00281618	0.159254	0.141981	FALSE	FALSE	FALSE	g7rjvm	17522027	0.710436	0.00758525	outcome	TRUE	reported	textfile	314924	731	314193	0.00290683	17561651	447485	7	1.20005e-12	TRUE	reported	igd	2	1	TRUE	0.000112846	50.5022	0.000112846	447485	4.37701e-07	314924	TRUE	1.84535e-05
	rs12591786	T	C	T	C	-0.0184399	0.00104571	0.158804	0.0983977	FALSE	FALSE	FALSE	g7rjvm	60610313	0.905779	0.00883468	outcome	TRUE	reported	textfile	314924	731	314193	0.00294243	60902512	447485	15	3.69999e-10	TRUE	reported	igd	2	1	TRUE	8.77583e-05	39.2738	8.77587e-05	447485	4.44875e-08	314924	TRUE	8.25096e-05
	rs13282783	T	C	T	C	-0.0135837	-0.000454517	0.285899	0.411271	FALSE	FALSE	FALSE	g7rjvm	22231462	0.932756	0.00538672	outcome	TRUE	reported	textfile	314924	731	314193	0.00235432	22088975	447485	8	7.90005e-09	TRUE	reported	igd	2	1	TRUE	7.43865e-05	33.2892	7.43869e-05	447485	2.26073e-08	314924	TRUE	0.000268967
	rs1481012	G	A	G	A	-0.0262435	0.0162291	0.112209	0.0752183	FALSE	FALSE	FALSE	g7rjvm	88117930	0.106262	0.0100476	outcome	TRUE	reported	textfile	314924	731	314193	0.00335608	89039082	447485	4	5.30029e-15	TRUE	reported	igd	2	1	TRUE	0.000136628	61.1473	0.000136629	447485	8.28433e-06	314924	TRUE	0.000151773
	rs149805207	G	A	G	A	-0.0719337	-0.0104797	0.008538	0.0204957	FALSE	FALSE	FALSE	g7rjvm	136774131	0.581107	0.018993	outcome	TRUE	reported	textfile	314924	731	314193	0.0125823	137095269	447485	6	1.09999e-08	TRUE	reported	igd	2	1	TRUE	7.30356e-05	32.6846	7.30359e-05	447485	9.66734e-07	314924	TRUE	0.00114763
	rs17245213	A	G	A	G	-0.0146481	0.00138694	0.208046	0.173586	FALSE	FALSE	FALSE	g7rjvm	1658539	0.841142	0.00691976	outcome	TRUE	reported	textfile	314924	731	314193	0.00260905	1679769	447485	11	2e-08	TRUE	reported	igd	2	1	TRUE	7.0435e-05	31.5207	7.04353e-05	447485	1.27565e-07	314924	TRUE	0.000550826
	rs17576658	A	G	A	G	-0.0134812	-0.00528913	0.247081	0.231774	FALSE	FALSE	FALSE	g7rjvm	99619765	0.402394	0.0063165	outcome	TRUE	reported	textfile	314924	731	314193	0.00245655	100272019	447485	13	4.09996e-08	TRUE	reported	igd	2	1	TRUE	6.72974e-05	30.1165	6.72977e-05	447485	2.22644e-06	314924	TRUE	0.00390796
	rs17685	A	G	A	G	0.0230655	-0.00939114	0.277512	0.381196	FALSE	FALSE	FALSE	g7rjvm	75986787	0.0834392	0.00542505	outcome	TRUE	reported	textfile	314924	731	314193	0.00236195	75616105	447485	7	1.59993e-22	TRUE	reported	igd	2	1	TRUE	0.000213066	95.3635	0.000213067	447485	9.51529e-06	314924	TRUE	7.42792e-07
	rs2117137	G	A	G	A	0.0129948	0.00436065	0.405148	0.485332	FALSE	FALSE	FALSE	g7rjvm	89476355	0.410203	0.00529504	outcome	TRUE	reported	textfile	314924	731	314193	0.0021557	89525505	447485	3	1.7e-09	TRUE	reported	igd	2	1	TRUE	8.11986e-05	36.338	8.1199e-05	447485	2.15358e-06	314924	TRUE	0.00118158
	rs2279844	A	G	A	G	-0.0119879	-0.0015394	0.379343	0.363594	FALSE	FALSE	FALSE	g7rjvm	42667791	0.778524	0.00547356	outcome	TRUE	reported	textfile	314924	731	314193	0.00218318	40819809	447485	17	4e-08	TRUE	reported	igd	2	1	TRUE	6.73751e-05	30.1512	6.73754e-05	447485	2.51166e-07	314924	TRUE	0.00092111
	rs2351187	A	G	A	G	0.0129023	0.00624368	0.318935	0.31532	FALSE	FALSE	FALSE	g7rjvm	85090860	0.271739	0.00568089	outcome	TRUE	reported	textfile	314924	731	314193	0.0022823	86850616	447485	10	1.6e-08	TRUE	reported	igd	2	1	TRUE	7.14133e-05	31.9585	7.14137e-05	447485	3.83569e-06	314924	TRUE	0.00525043
	rs2472297	T	C	T	C	0.0533453	0.0113393	0.262049	0.248407	FALSE	FALSE	FALSE	g7rjvm	74735539	0.0628391	0.00609534	outcome	TRUE	reported	textfile	314924	731	314193	0.00240098	75027880	447485	15	2.30144e-109	TRUE	reported	igd	2	1	TRUE	0.00110194	493.643	0.00110194	447485	1.09893e-05	314924	TRUE	8.40954e-38
	rs2478875	G	A	G	A	0.0218943	0.00747404	0.208758	0.171127	FALSE	FALSE	FALSE	g7rjvm	51418312	0.286324	0.00700984	outcome	TRUE	reported	textfile	314924	731	314193	0.00261129	51283110	447485	6	5.10035e-17	TRUE	reported	igd	2	1	TRUE	0.000157074	70.2991	0.000157075	447485	3.60986e-06	314924	TRUE	4.83761e-06
	rs2645929	G	A	G	A	-0.0149842	-0.000264874	0.813066	0.85133	FALSE	FALSE	FALSE	g7rjvm	55870395	0.971485	0.00740987	outcome	TRUE	reported	textfile	314924	731	314193	0.0027166	56444529	447485	13	3.50002e-08	TRUE	reported	igd	2	1	TRUE	6.79842e-05	30.4238	6.79845e-05	447485	4.05746e-09	314924	TRUE	0.000435515
	rs34619	A	G	A	G	0.0117117	0.000188333	0.430905	0.423677	FALSE	FALSE	FALSE	g7rjvm	61169538	0.971811	0.00532965	outcome	TRUE	reported	textfile	314924	731	314193	0.0021375	60465365	447485	5	4.30002e-08	TRUE	reported	igd	2	1	TRUE	6.70842e-05	30.021	6.70845e-05	447485	3.96508e-09	314924	TRUE	0.000475233
	rs4410790	C	T	C	T	0.0405506	-0.00229689	0.631224	0.664088	FALSE	FALSE	FALSE	g7rjvm	17244953	0.680415	0.00557637	outcome	TRUE	reported	textfile	314924	731	314193	0.00219507	17284577	447485	7	3.40017e-76	TRUE	reported	igd	2	1	TRUE	0.000762058	341.268	0.000762062	447485	5.38734e-07	314924	TRUE	6.89747e-31
	rs4418728	T	G	T	G	-0.0117136	0.0023477	0.451157	0.469213	FALSE	FALSE	FALSE	g7rjvm	93079967	0.655544	0.00526303	outcome	TRUE	reported	textfile	314924	731	314193	0.00212761	94839724	447485	10	3.69999e-08	TRUE	reported	igd	2	1	TRUE	6.77312e-05	30.3106	6.77315e-05	447485	6.31845e-07	314924	TRUE	0.00139052
	rs4808193	C	T	C	T	0.0151149	0.0016232	0.335324	0.245272	FALSE	FALSE	FALSE	g7rjvm	19299813	0.792058	0.00615691	outcome	TRUE	reported	textfile	314924	731	314193	0.0022472	19410622	447485	19	1.69981e-11	TRUE	reported	igd	2	1	TRUE	0.000101089	45.2403	0.00010109	447485	2.20707e-07	314924	TRUE	3.77537e-05
	rs4817505	C	T	C	T	0.015068	0.000775742	0.38998	0.434483	FALSE	FALSE	FALSE	g7rjvm	32971520	0.884314	0.00533148	outcome	TRUE	reported	textfile	314924	731	314193	0.0021746	34343828	447485	21	4.19952e-12	TRUE	reported	igd	2	1	TRUE	0.000107282	48.0121	0.000107283	447485	6.72258e-08	314924	TRUE	1.41338e-05
	rs512404	T	G	T	G	0.0150272	0.00438458	0.22457	0.190645	FALSE	FALSE	FALSE	g7rjvm	62997647	0.514087	0.0067198	outcome	TRUE	reported	textfile	314924	731	314193	0.00256164	63031551	447485	16	4.49997e-09	TRUE	reported	igd	2	1	TRUE	7.68968e-05	34.4126	7.68971e-05	447485	1.35188e-06	314924	TRUE	0.00107433
	rs56188862	C	T	C	T	-0.0157568	-0.00363056	0.387454	0.365299	FALSE	FALSE	FALSE	g7rjvm	174220131	0.506485	0.00546508	outcome	TRUE	reported	textfile	314924	731	314193	0.0021747	174189269	447485	1	4.30031e-13	TRUE	reported	igd	2	1	TRUE	0.000117303	52.4971	0.000117303	447485	1.40136e-06	314924	TRUE	3.35911e-05
	rs57462170	A	G	A	G	0.0191505	0.0104242	0.108773	0.143049	FALSE	FALSE	FALSE	g7rjvm	50202370	0.166875	0.0075411	outcome	TRUE	reported	textfile	314924	731	314193	0.00340563	50239803	447485	3	1.89998e-08	TRUE	reported	igd	2	1	TRUE	7.06572e-05	31.6201	7.06575e-05	447485	6.06751e-06	314924	TRUE	0.0106199
	rs57631352	G	A	G	A	-0.0131035	-0.00961417	0.296859	0.337228	FALSE	FALSE	FALSE	g7rjvm	4338176	0.0849102	0.00558029	outcome	TRUE	reported	textfile	314924	731	314193	0.00232117	4338173	447485	19	1.7e-08	TRUE	reported	igd	2	1	TRUE	7.12117e-05	31.8683	7.1212e-05	447485	9.42547e-06	314924	TRUE	0.0209875
	rs6829	T	C	T	C	-0.0119163	-0.0017195	0.596155	0.600356	FALSE	FALSE	FALSE	g7rjvm	110878917	0.749941	0.00539507	outcome	TRUE	reported	textfile	314924	731	314193	0.00216546	111531264	447485	13	3.69999e-08	TRUE	reported	igd	2	1	TRUE	6.76666e-05	30.2817	6.76669e-05	447485	3.22557e-07	314924	TRUE	0.000993028
	rs72797284	G	A	G	A	-0.0171147	0.00326105	0.270797	0.208969	FALSE	FALSE	FALSE	g7rjvm	152652090	0.615469	0.00649248	outcome	TRUE	reported	textfile	314924	731	314193	0.00238353	152031650	447485	5	7.00003e-13	TRUE	reported	igd	2	1	TRUE	0.000115204	51.5579	0.000115205	447485	8.01107e-07	314924	TRUE	2.33747e-05
	rs7757102	G	A	G	A	-0.0118039	-0.00503544	0.555426	0.566736	FALSE	FALSE	FALSE	g7rjvm	136901533	0.343244	0.00531291	outcome	TRUE	reported	textfile	314924	731	314193	0.00213302	137222671	447485	6	3.09999e-08	TRUE	reported	igd	2	1	TRUE	6.8431e-05	30.6238	6.84313e-05	447485	2.85237e-06	314924	TRUE	0.00464777
	rs7999399	T	C	T	C	0.0117079	-0.00573353	0.556133	0.389985	FALSE	FALSE	FALSE	g7rjvm	88581250	0.289858	0.005417	outcome	TRUE	reported	textfile	314924	731	314193	0.00213305	89233505	447485	13	4e-08	TRUE	reported	igd	2	1	TRUE	6.73206e-05	30.1269	6.73209e-05	447485	3.55731e-06	314924	TRUE	0.00659299
	rs962242	C	T	C	T	0.014459	0.006534	0.225299	0.237911	FALSE	FALSE	FALSE	g7rjvm	154619664	0.291934	0.0061999	outcome	TRUE	reported	textfile	314924	731	314193	0.00253728	154592140	447485	1	1.2e-08	TRUE	reported	igd	2	1	TRUE	7.25654e-05	32.4741	7.25657e-05	447485	3.52683e-06	314924	TRUE	0.00430291
	rs9624470	A	G	A	G	0.0252071	0.00292485	0.580054	0.548161	FALSE	FALSE	FALSE	g7rjvm	24424300	0.581519	0.00530665	outcome	TRUE	reported	textfile	314924	731	314193	0.00215485	24820268	447485	22	1.29987e-31	TRUE	reported	igd	2	1	TRUE	0.000305704	136.839	0.000305705	447485	9.64635e-07	314924	TRUE	1.2883e-12
	rs9648476	A	G	A	G	0.0125013	-0.00172725	0.622954	0.639347	FALSE	FALSE	FALSE	g7rjvm	39253434	0.753685	0.00550459	outcome	TRUE	reported	textfile	314924	731	314193	0.00218542	39293033	447485	7	1.09999e-08	TRUE	reported	igd	2	1	TRUE	7.3119e-05	32.7219	7.31193e-05	447485	3.12649e-07	314924	TRUE	0.000590355
	rs977474	T	C	T	C	0.0217813	-0.00287303	0.833746	0.915521	FALSE	FALSE	FALSE	g7rjvm	11132173	0.762147	0.00949252	outcome	TRUE	reported	textfile	314924	731	314193	0.00285559	11284772	447485	12	2.39994e-14	TRUE	reported	igd	2	1	TRUE	0.000129999	58.18	0.00013	447485	2.9088e-07	314924	TRUE	3.00797e-06
	rs9937354	A	G	A	G	-0.0140923	0.00651767	0.424074	0.429322	FALSE	FALSE	FALSE	g7rjvm	53765935	0.221076	0.00532632	outcome	TRUE	reported	textfile	314924	731	314193	0.0021433	53799847	447485	16	4.90004e-11	TRUE	reported	igd	2	1	TRUE	9.66001e-05	43.2311	9.66005e-05	447485	4.75472e-06	314924	TRUE	0.00100817
ukb-b-6324	rs10454812	C	A	C	A	-0.0199599	0.0051943	0.103032	0.109574	FALSE	FALSE	FALSE	g7rjvm	53504528	0.534303	0.00835835	outcome	TRUE	reported	textfile	314924	731	314193	0.00344207	52800358	461981	5	6.69993e-09	TRUE	reported	igd	2	1	TRUE	7.27816e-05	33.626	7.27819e-05	461981	1.22634e-06	314924	TRUE	0.00131496
	rs11887120	T	C	T	C	0.0119621	0.000984974	0.397683	0.451481	FALSE	FALSE	FALSE	g7rjvm	25262866	0.852915	0.0053127	outcome	TRUE	reported	textfile	314924	731	314193	0.00216043	25485735	461981	2	3.09999e-08	TRUE	reported	igd	2	1	TRUE	6.63562e-05	30.6572	6.63565e-05	461981	1.09148e-07	314924	TRUE	0.000719062
	rs11894162	T	C	T	C	0.0120489	-0.00758191	0.547464	0.496438	FALSE	FALSE	FALSE	g7rjvm	106580964	0.151425	0.00528534	outcome	TRUE	reported	textfile	314924	731	314193	0.00210698	107197420	461981	2	1.09999e-08	TRUE	reported	igd	2	1	TRUE	7.07814e-05	32.7018	7.07817e-05	461981	6.5344e-06	314924	TRUE	0.0112567
	rs1422192	A	G	A	G	0.0169681	-0.00524308	0.158076	0.117997	FALSE	FALSE	FALSE	g7rjvm	88663205	0.52047	0.00815892	outcome	TRUE	reported	textfile	314924	731	314193	0.00287128	87959023	461981	5	3.40001e-09	TRUE	reported	igd	2	1	TRUE	7.5589e-05	34.9232	7.55893e-05	461981	1.31131e-06	314924	TRUE	0.00108731
	rs2029401	G	A	G	A	0.0146312	0.00823219	0.586212	0.574061	FALSE	FALSE	FALSE	g7rjvm	93555323	0.124486	0.00535876	outcome	TRUE	reported	textfile	314924	731	314193	0.0021292	92891029	461981	5	6.29941e-12	TRUE	reported	igd	2	1	TRUE	0.000102202	47.2199	0.000102202	461981	7.49369e-06	314924	TRUE	0.00142104
	rs203319	T	C	T	C	-0.016423	0.011263	0.204594	0.253796	FALSE	FALSE	FALSE	g7rjvm	41518589	0.0616737	0.00602739	outcome	TRUE	reported	textfile	314924	731	314193	0.00260186	41914593	461981	22	2.80001e-10	TRUE	reported	igd	2	1	TRUE	8.62334e-05	39.8415	8.62338e-05	461981	1.10877e-05	314924	TRUE	0.00994624
	rs2873054	C	A	C	A	0.0139958	-0.000390713	0.353276	0.444097	FALSE	FALSE	FALSE	g7rjvm	81839104	0.941408	0.00531576	outcome	TRUE	reported	textfile	314924	731	314193	0.00218986	81888255	461981	3	1.6e-10	TRUE	reported	igd	2	1	TRUE	8.84098e-05	40.8471	8.84101e-05	461981	1.71547e-08	314924	TRUE	6.01118e-05
	rs34241936	G	A	G	A	0.0328367	-0.0168764	0.037369	0.0395357	FALSE	FALSE	FALSE	g7rjvm	76069827	0.220973	0.0137886	outcome	TRUE	reported	textfile	314924	731	314193	0.00575337	74065908	461981	17	1.09999e-08	TRUE	reported	igd	2	1	TRUE	7.0505e-05	32.5741	7.05053e-05	461981	4.75679e-06	314924	TRUE	0.00714747
	rs3762621	T	C	T	C	-0.0149895	-5.1375e-05	0.183451	0.159551	FALSE	FALSE	FALSE	g7rjvm	172441412	0.994255	0.00713512	outcome	TRUE	reported	textfile	314924	731	314193	0.00271965	173306140	461981	2	3.59998e-08	TRUE	reported	igd	2	1	TRUE	6.575e-05	30.3771	6.57503e-05	461981	1.64626e-10	314924	TRUE	0.00045922
	rs4077924	C	T	C	T	0.0124987	-0.00828303	0.701892	0.715535	FALSE	FALSE	FALSE	g7rjvm	181126662	0.156171	0.00584107	outcome	TRUE	reported	textfile	314924	731	314193	0.00228468	181991389	461981	2	4.49997e-08	TRUE	reported	igd	2	1	TRUE	6.47779e-05	29.928	6.47782e-05	461981	6.3854e-06	314924	TRUE	0.0168722
	rs4240672	A	G	A	G	0.0171201	0.00746644	0.494014	0.369247	FALSE	FALSE	FALSE	g7rjvm	10910407	0.172238	0.00546972	outcome	TRUE	reported	textfile	314924	731	314193	0.00209412	10767917	461981	8	2.99985e-16	TRUE	reported	igd	2	1	TRUE	0.000144651	66.8356	0.000144652	461981	5.91686e-06	314924	TRUE	3.29195e-05
	rs6010651	C	A	C	A	-0.0124059	0.00308471	0.379439	0.3776	FALSE	FALSE	FALSE	g7rjvm	63786890	0.570793	0.00544152	outcome	TRUE	reported	textfile	314924	731	314193	0.00216796	62418243	461981	20	1.09999e-08	TRUE	reported	igd	2	1	TRUE	7.0876e-05	32.7455	7.08763e-05	461981	1.02043e-06	314924	TRUE	0.00134539
	rs6484504	C	T	C	T	0.0154728	-0.000347143	0.72462	0.65065	FALSE	FALSE	FALSE	g7rjvm	31403276	0.94998	0.00553371	outcome	TRUE	reported	textfile	314924	731	314193	0.0023479	31424823	461981	11	4.40048e-11	TRUE	reported	igd	2	1	TRUE	9.39969e-05	43.4287	9.39973e-05	461981	1.24963e-08	314924	TRUE	3.36437e-05
	rs6765179	A	G	A	G	-0.0127603	-0.00113966	0.309968	0.398192	FALSE	FALSE	FALSE	g7rjvm	25234925	0.832701	0.00539514	outcome	TRUE	reported	textfile	314924	731	314193	0.00226606	25276416	461981	3	1.79999e-08	TRUE	reported	igd	2	1	TRUE	6.86317e-05	31.7086	6.8632e-05	461981	1.41691e-07	314924	TRUE	0.000621124
	rs6786550	C	T	C	T	0.0121871	-0.000194189	0.635043	0.584372	FALSE	FALSE	FALSE	g7rjvm	62574848	0.970981	0.0053381	outcome	TRUE	reported	textfile	314924	731	314193	0.00217408	62560523	461981	3	2.1e-08	TRUE	reported	igd	2	1	TRUE	6.80136e-05	31.423	6.80139e-05	461981	4.20216e-09	314924	TRUE	0.000398799
	rs6961970	A	C	A	C	-0.0140142	0.00360219	0.244698	0.225507	FALSE	FALSE	FALSE	g7rjvm	114261077	0.567588	0.00630186	outcome	TRUE	reported	textfile	314924	731	314193	0.00244137	113901132	461981	7	9.49992e-09	TRUE	reported	igd	2	1	TRUE	7.13205e-05	32.9509	7.13208e-05	461981	1.03751e-06	314924	TRUE	0.00130954
	rs7531118	C	T	C	T	-0.0140719	-0.00546126	0.531133	0.59172	FALSE	FALSE	FALSE	g7rjvm	72371556	0.307259	0.00534898	outcome	TRUE	reported	textfile	314924	731	314193	0.00211347	72837239	461981	1	2.80027e-11	TRUE	reported	igd	2	1	TRUE	9.59506e-05	44.3314	9.5951e-05	461981	3.31009e-06	314924	TRUE	0.000557013
	rs77165542	T	C	T	C	0.0338786	0.00493817	0.035496	0.0167977	FALSE	FALSE	FALSE	g7rjvm	430975	0.807872	0.0203073	outcome	TRUE	reported	textfile	314924	731	314193	0.00572502	430975	461981	2	3.29997e-09	TRUE	reported	igd	2	1	TRUE	7.57949e-05	35.0183	7.57952e-05	461981	1.87769e-07	314924	TRUE	0.000343529
	rs8096167	C	T	C	T	-0.0145937	0.00118715	0.1926	0.172811	FALSE	FALSE	FALSE	g7rjvm	37220294	0.864596	0.00696166	outcome	TRUE	reported	textfile	314924	731	314193	0.00267084	34800257	461981	18	4.70002e-08	TRUE	reported	igd	2	1	TRUE	6.46224e-05	29.8561	6.46227e-05	461981	9.23384e-08	314924	TRUE	0.000815989
	rs838133	G	A	G	A	0.0190137	-0.00222197	0.549369	0.62038	FALSE	FALSE	FALSE	g7rjvm	48756272	0.684	0.00545923	outcome	TRUE	reported	textfile	314924	731	314193	0.00216555	49259529	461981	19	1.59993e-18	TRUE	reported	igd	2	1	TRUE	0.00016684	77.0895	0.000166841	461981	5.2603e-07	314924	TRUE	1.32001e-07
	rs9809856	G	A	G	A	0.0132887	-0.0105228	0.475881	0.523215	FALSE	FALSE	FALSE	g7rjvm	18185929	0.045868	0.00527033	outcome	TRUE	reported	textfile	314924	731	314193	0.00209967	18227421	461981	3	2.5e-10	TRUE	reported	igd	2	1	TRUE	8.66964e-05	40.0554	8.66968e-05	461981	1.26584e-05	314924	TRUE	0.0127821
ukb-b-6500	rs113505885	A	G	A	G	0.0335618	0.00546037	0.008355	0.0719565	FALSE	FALSE	FALSE	g7rjvm	61969796	0.593843	0.0102393	outcome	TRUE	reported	textfile	314924	731	314193	0.00606162	60544852	64949	20	3.09999e-08	TRUE	reported	igd	2	1	TRUE	0.000471776	30.6549	0.00047179	64949	9.03026e-07	314924	TRUE	1.43305e-06
	rs117404891	A	G	A	G	0.0236522	0.0246235	0.025166	0.0133115	FALSE	FALSE	FALSE	g7rjvm	45274252	0.282611	0.0229168	outcome	TRUE	reported	textfile	314924	731	314193	0.00349124	45670133	64949	22	1.20005e-11	TRUE	reported	igd	2	1	TRUE	0.000706162	45.8955	0.000706184	64949	3.66595e-06	314924	TRUE	1.04407e-08
	rs144765548	G	A	G	A	0.0395992	0.019977	0.007054	0.0164061	FALSE	FALSE	FALSE	g7rjvm	55262578	0.348479	0.0213078	outcome	TRUE	reported	textfile	314924	731	314193	0.00663763	55773946	64949	19	2.39999e-09	TRUE	reported	igd	2	1	TRUE	0.000547692	35.5904	0.000547709	64949	2.79112e-06	314924	TRUE	4.56412e-07
	rs185371399	A	G	A	G	0.0403858	0.0263449	0.008258	0.00391453	FALSE	FALSE	FALSE	g7rjvm	34390913	0.54239	0.0432449	outcome	TRUE	reported	textfile	314924	731	314193	0.00669252	31970877	64949	18	1.6e-09	TRUE	reported	igd	2	1	TRUE	0.000560354	36.4137	0.000560371	64949	1.17847e-06	314924	TRUE	1.58849e-07
ukb-b-8006	rs1051730	A	G	A	G	-0.0108759	0.00478614	0.331381	0.330514	FALSE	FALSE	FALSE	g7rjvm	78601997	0.391998	0.00559129	outcome	TRUE	reported	textfile	314924	731	314193	0.00192936	78894339	461900	15	1.7e-08	TRUE	reported	igd	2	1	TRUE	6.87901e-05	31.7762	6.87904e-05	461900	2.32671e-06	314924	TRUE	0.00339995
	rs1256436	T	C	T	C	-0.0100485	-0.0045437	0.472405	0.488581	FALSE	FALSE	FALSE	g7rjvm	82868290	0.389175	0.00527654	outcome	TRUE	reported	textfile	314924	731	314193	0.00182007	83537042	461900	15	3.40001e-08	TRUE	reported	igd	2	1	TRUE	6.59857e-05	30.4807	6.5986e-05	461900	2.3546e-06	314924	TRUE	0.00435566
	rs2426440	G	A	G	A	0.0112177	0.00202579	0.732602	0.774149	FALSE	FALSE	FALSE	g7rjvm	52383302	0.746024	0.00625462	outcome	TRUE	reported	textfile	314924	731	314193	0.00205323	50999841	461900	20	4.70002e-08	TRUE	reported	igd	2	1	TRUE	6.46184e-05	29.8491	6.46187e-05	461900	3.33107e-07	314924	TRUE	0.00124297
	rs2565017	A	G	A	G	0.0109515	0.00966005	0.372697	0.362476	FALSE	FALSE	FALSE	g7rjvm	23490316	0.0771525	0.00546552	outcome	TRUE	reported	textfile	314924	731	314193	0.00188211	21070280	461900	18	5.89997e-09	TRUE	reported	igd	2	1	TRUE	7.32955e-05	33.8575	7.32958e-05	461900	9.91947e-06	314924	TRUE	0.0191855
	rs2965200	A	G	A	G	-0.0104197	-0.000626985	0.640011	0.733197	FALSE	FALSE	FALSE	g7rjvm	19365556	0.916682	0.00599331	outcome	TRUE	reported	textfile	314924	731	314193	0.00190089	19476365	461900	19	4.20001e-08	TRUE	reported	igd	2	1	TRUE	6.50459e-05	30.0465	6.50462e-05	461900	3.47518e-08	314924	TRUE	0.000651054
	rs7829800	G	A	G	A	0.011458	-0.00120138	0.670759	0.744358	FALSE	FALSE	FALSE	g7rjvm	143177288	0.842346	0.00604032	outcome	TRUE	reported	textfile	314924	731	314193	0.00194283	144258705	461900	8	3.69999e-09	TRUE	reported	igd	2	1	TRUE	7.52952e-05	34.7813	7.52955e-05	461900	1.25614e-07	314924	TRUE	0.000316232
	rs9923768	A	G	A	G	0.0105123	-0.0030799	0.59853	0.546897	FALSE	FALSE	FALSE	g7rjvm	6113837	0.560291	0.00528821	outcome	TRUE	reported	textfile	314924	731	314193	0.00185899	6163838	461900	16	1.6e-08	TRUE	reported	igd	2	1	TRUE	6.92251e-05	31.9771	6.92254e-05	461900	1.07709e-06	314924	TRUE	0.00162518
	rs9997448	T	C	T	C	-0.0104646	-0.00517055	0.369236	0.354338	FALSE	FALSE	FALSE	g7rjvm	139949361	0.348544	0.00551573	outcome	TRUE	reported	textfile	314924	731	314193	0.00188288	140870515	461900	4	2.69998e-08	TRUE	reported	igd	2	1	TRUE	6.68687e-05	30.8886	6.6869e-05	461900	2.79038e-06	314924	TRUE	0.00486575
ukb-b-8089	rs10156602	G	A	G	A	0.0110063	-0.0122227	0.361369	0.401853	FALSE	FALSE	FALSE	g7rjvm	93583046	0.0232231	0.00538506	outcome	TRUE	reported	textfile	314924	731	314193	0.00163687	96345328	448651	9	1.80011e-11	TRUE	reported	igd	2	1	TRUE	0.000100763	45.2119	0.000100764	448651	1.63585e-05	314924	TRUE	0.00992829
	rs10161952	C	A	C	A	-0.0095798	0.00320749	0.31274	0.345969	FALSE	FALSE	FALSE	g7rjvm	58900249	0.563313	0.00554999	outcome	TRUE	reported	textfile	314924	731	314193	0.00168589	59474383	448651	13	1.29999e-08	TRUE	reported	igd	2	1	TRUE	7.19639e-05	32.2888	7.19642e-05	448651	1.06058e-06	314924	TRUE	0.00134497
	rs12550717	A	G	A	G	0.00918737	-0.000159775	0.372413	0.343137	FALSE	FALSE	FALSE	g7rjvm	10409196	0.977113	0.00556927	outcome	TRUE	reported	textfile	314924	731	314193	0.00161897	10266706	448651	8	1.40001e-08	TRUE	reported	igd	2	1	TRUE	7.17736e-05	32.2035	7.1774e-05	448651	2.61347e-09	314924	TRUE	0.000291897
	rs12629972	C	T	C	T	0.0117995	0.00358132	0.588311	0.62425	FALSE	FALSE	FALSE	g7rjvm	25079953	0.50977	0.00543286	outcome	TRUE	reported	textfile	314924	731	314193	0.00159079	25121444	448651	3	1.20005e-13	TRUE	reported	igd	2	1	TRUE	0.000122614	55.0173	0.000122614	448651	1.37983e-06	314924	TRUE	2.06154e-05
	rs1816263	C	T	C	T	0.00958122	-0.00438673	0.280188	0.258145	FALSE	FALSE	FALSE	g7rjvm	141837514	0.46675	0.00602756	outcome	TRUE	reported	textfile	314924	731	314193	0.00174063	141217079	448651	5	3.69999e-08	TRUE	reported	igd	2	1	TRUE	6.75291e-05	30.2989	6.75294e-05	448651	1.68188e-06	314924	TRUE	0.00290983
	rs2052063	T	C	T	C	-0.00945755	0.00926416	0.515902	0.554299	FALSE	FALSE	FALSE	g7rjvm	116280840	0.0800903	0.00529331	outcome	TRUE	reported	textfile	314924	731	314193	0.0015679	118040352	448651	10	1.6e-09	TRUE	reported	igd	2	1	TRUE	8.10918e-05	36.3847	8.10921e-05	448651	9.72636e-06	314924	TRUE	0.0113351
	rs2102738	C	A	C	A	-0.0121578	0.00479281	0.172403	0.18089	FALSE	FALSE	FALSE	g7rjvm	171669374	0.482206	0.00681999	outcome	TRUE	reported	textfile	314924	731	314193	0.00208302	172525884	448651	2	5.30005e-09	TRUE	reported	igd	2	1	TRUE	7.59244e-05	34.066	7.59248e-05	448651	1.56823e-06	314924	TRUE	0.00132921
	rs2252508	G	A	G	A	0.0091021	0.00460483	0.480256	0.547011	FALSE	FALSE	FALSE	g7rjvm	153941294	0.38439	0.00529391	outcome	TRUE	reported	textfile	314924	731	314193	0.00156216	153913770	448651	1	5.69994e-09	TRUE	reported	igd	2	1	TRUE	7.56642e-05	33.9493	7.56646e-05	448651	2.40254e-06	314924	TRUE	0.00210431
	rs2844672	A	G	A	G	-0.00964215	0.0123299	0.624125	0.619047	FALSE	FALSE	FALSE	g7rjvm	31037362	0.0231196	0.00542819	outcome	TRUE	reported	textfile	314924	731	314193	0.00160923	31005139	448651	6	2.1e-09	TRUE	reported	igd	2	1	TRUE	8.00144e-05	35.9013	8.00148e-05	448651	1.63832e-05	314924	TRUE	0.0351358
	rs28450747	A	G	A	G	-0.0101604	-0.00547967	0.23257	0.195735	FALSE	FALSE	FALSE	g7rjvm	42135636	0.40962	0.00664555	outcome	TRUE	reported	textfile	314924	731	314193	0.0018547	42137653	448651	4	4.30002e-08	TRUE	reported	igd	2	1	TRUE	6.68862e-05	30.0104	6.68865e-05	448651	2.15895e-06	314924	TRUE	0.00390107
	rs28711392	C	T	C	T	-0.0107461	0.0029904	0.367132	0.448962	FALSE	FALSE	FALSE	g7rjvm	13328012	0.572208	0.0052946	outcome	TRUE	reported	textfile	314924	731	314193	0.00163223	13349559	448651	11	4.60045e-11	TRUE	reported	igd	2	1	TRUE	9.66025e-05	43.3448	9.66029e-05	448651	1.01295e-06	314924	TRUE	0.000147584
	rs34155012	T	C	T	C	0.0105584	-0.0146219	0.227386	0.171981	FALSE	FALSE	FALSE	g7rjvm	48581403	0.0380093	0.00704755	outcome	TRUE	reported	textfile	314924	731	314193	0.00192208	48977215	448651	22	3.89996e-08	TRUE	reported	igd	2	1	TRUE	6.72536e-05	30.1753	6.72539e-05	448651	1.36685e-05	314924	TRUE	0.0526963
	rs4851029	G	T	G	T	0.0101744	-0.000395972	0.526969	0.499296	FALSE	FALSE	FALSE	g7rjvm	103543327	0.940193	0.00527769	outcome	TRUE	reported	textfile	314924	731	314193	0.00156423	104159785	448651	2	7.8001e-11	TRUE	reported	igd	2	1	TRUE	9.42903e-05	42.3072	9.42907e-05	448651	1.78747e-08	314924	TRUE	3.79506e-05
	rs838133	G	A	G	A	0.0116877	-0.00222197	0.549575	0.62038	FALSE	FALSE	FALSE	g7rjvm	48756272	0.684	0.00545923	outcome	TRUE	reported	textfile	314924	731	314193	0.00161465	49259529	448651	19	4.49987e-13	TRUE	reported	igd	2	1	TRUE	0.000116773	52.3962	0.000116773	448651	5.2603e-07	314924	TRUE	1.44721e-05

## Sheet: S2.2
S2.2 The single SNP's effect estimated in dietary habits phenotypes to adenocarcinom&ductal carcinoma of pancreas.
id.exposure	SNP	b	se	p	lo_ci	up_ci	or	or_lci95	or_uci95
ukb-b-11348	rs10211137	0.922142	0.465113	0.0474103	0.0105194	1.83376	2.51467	1.01057	6.25739
	rs10761661	0.0171684	0.468928	0.970794	-0.90193	0.936267	1.01732	0.405786	2.55044
	rs11060853	-0.329792	0.420952	0.433366	-1.15486	0.495273	0.719073	0.315103	1.64095
	rs11183201	0.422542	0.314331	0.178865	-0.193546	1.03863	1.52583	0.824032	2.82534
	rs11628639	0.37162	0.49695	0.45458	-0.602402	1.34564	1.45008	0.547495	3.84065
	rs13016665	0.181758	0.35812	0.61178	-0.520156	0.883672	1.19932	0.594428	2.41977
	rs13023099	-0.20549	0.466144	0.659335	-1.11913	0.708151	0.814248	0.326563	2.03023
	rs17083079	-0.289802	0.775555	0.70865	-1.80989	1.23029	0.748412	0.163672	3.42221
	rs1940033	-0.399249	0.481088	0.406602	-1.34218	0.543683	0.670824	0.261275	1.72234
	rs1994315	0.0173772	0.315026	0.95601	-0.600074	0.634829	1.01753	0.548771	1.8867
	rs2068650	-0.0913273	0.37864	0.809402	-0.833463	0.650808	0.912719	0.434542	1.91709
	rs2517678	0.365172	0.415552	0.37953	-0.44931	1.17965	1.44076	0.638068	3.25325
	rs28406095	-0.359352	0.480427	0.454468	-1.30099	0.582284	0.698128	0.272263	1.79012
	rs4665972	0.296022	0.381855	0.438209	-0.452414	1.04446	1.3445	0.636091	2.84186
	rs4984685	-0.919359	0.41842	0.0280049	-1.73946	-0.0992564	0.398775	0.175615	0.905511
	rs596878	0.390593	0.464974	0.400891	-0.520756	1.30194	1.47786	0.594071	3.67643
	rs62091167	0.433896	0.459587	0.345118	-0.466893	1.33469	1.54326	0.626947	3.7988
	rs656817	-0.806727	0.449881	0.0729409	-1.68849	0.0750401	0.446316	0.184797	1.07793
	rs6741066	0.126248	0.458555	0.783072	-0.772519	1.02502	1.13456	0.461848	2.78714
	rs6754311	0.49005	0.385539	0.203701	-0.265606	1.24571	1.6324	0.766741	3.47539
	rs73802707	1.09804	0.590754	0.0630673	-0.0598333	2.25592	2.9983	0.941921	9.54408
	rs7802468	0.167796	0.238594	0.481887	-0.299848	0.63544	1.1827	0.740931	1.88785
	rs79436018	-0.299417	0.484644	0.536702	-1.24932	0.650485	0.74125	0.2867	1.91647
	rs7965658	0.659082	0.347582	0.0579348	-0.022179	1.34034	1.93302	0.978065	3.82035
	rs9323989	-0.805855	0.47133	0.0873129	-1.72966	0.117952	0.446706	0.177344	1.12519
	rs941573	0.14836	0.551024	0.787741	-0.931646	1.22837	1.15993	0.393905	3.41565
	rs9662365	-0.148236	0.432419	0.731745	-0.995776	0.699305	0.862228	0.369436	2.01235
	All - Inverse variance weighted	0.0850007	0.0871637	0.329469	-0.0858402	0.255842	1.08872	0.917741	1.29155
	All - MR Egger	0.989845	0.376779	0.0144981	0.251358	1.72833	2.69082	1.28577	5.63126
ukb-b-12912	rs113106592	1.08288	1.33631	0.41774	-1.5363	3.70205	2.95317	0.215177	40.5303
	rs113278375	1.48709	3.0148	0.621828	-4.42193	7.3961	4.42419	0.012011	1629.62
	rs11663173	-1.93277	3.29056	0.556957	-8.38227	4.51673	0.144747	0.000228889	91.5359
	rs117729114	0.182211	2.25718	0.935661	-4.24186	4.60629	1.19987	0.0143808	100.112
	rs145135330	-3.52693	4.72045	0.454968	-12.779	5.72516	0.0293952	2.81933e-06	306.483
	rs145419059	-5.1541	7.05145	0.464823	-18.9749	8.66673	0.00577565	5.74498e-09	5806.5
	rs147659846	-0.194552	3.25791	0.952381	-6.58005	6.19094	0.823203	0.00138779	488.306
	rs150360581	5.09359	3.72439	0.171428	-2.20623	12.3934	162.973	0.110115	241205
	rs190398287	1.48453	6.14159	0.808999	-10.553	13.5221	4.41291	2.61154e-05	745680
	rs35859192	4.68606	2.09233	0.0251148	0.585083	8.78703	108.425	1.79514	6548.75
	rs4727934	-1.11905	2.55562	0.661473	-6.12806	3.88995	0.326589	0.00218081	48.9087
	rs59914248	0.296445	1.05201	0.778105	-1.7655	2.35839	1.34507	0.171102	10.5739
	All - Inverse variance weighted	0.767721	0.632259	0.224652	-0.471506	2.00695	2.15485	0.624061	7.44057
	All - MR Egger	-1.81222	1.96145	0.377283	-5.65665	2.03221	0.163292	0.0034942	7.63097
ukb-b-13344	rs112933961	0.000259685	0.00625853	0.966903	-0.012007	0.0125264	1.00026	0.988065	1.01261
	rs114605739	0.0225475	0.0112749	0.0455228	0.000448643	0.0446464	1.0228	1.00045	1.04566
	rs141436163	-0.00435001	0.00682332	0.523785	-0.0177237	0.00902369	0.995659	0.982432	1.00906
	rs141595975	-0.0077282	0.00544387	0.155719	-0.0183982	0.00294178	0.992302	0.98177	1.00295
	rs142141377	-0.0124778	0.00899822	0.165534	-0.0301143	0.00515869	0.9876	0.970335	1.00517
	rs146680299	-0.0101702	0.00643102	0.113778	-0.022775	0.00243455	0.989881	0.977482	1.00244
	rs146747894	-0.00198583	0.00458789	0.66513	-0.0109781	0.00700644	0.998016	0.989082	1.00703
	rs148342659	-0.00638763	0.00369147	0.0835628	-0.0136229	0.000847643	0.993633	0.986469	1.00085
	rs148443638	0.00428289	0.0027698	0.122038	-0.00114593	0.0097117	1.00429	0.998855	1.00976
	rs1796468	0.000580963	0.00361476	0.872314	-0.00650397	0.0076659	1.00058	0.993517	1.0077
	rs188433347	0.0170951	0.00982627	0.0819052	-0.00216436	0.0363546	1.01724	0.997838	1.03702
	rs57042533	0.000891004	0.00306711	0.771431	-0.00512053	0.00690254	1.00089	0.994893	1.00693
	rs73118299	0.0251498	0.0107629	0.0194545	0.00405445	0.0462452	1.02547	1.00406	1.04733
	rs77677063	0.00886897	0.0109558	0.418215	-0.0126044	0.0303424	1.00891	0.987475	1.03081
	rs79519615	0.000206599	0.00759906	0.97831	-0.0146876	0.0151008	1.00021	0.98542	1.01522
	rs79840793	0.0112562	0.0147401	0.445081	-0.0176345	0.0401468	1.01132	0.98252	1.04096
	rs9792217	0.000760418	0.00849485	0.928672	-0.0158895	0.0174103	1.00076	0.984236	1.01756
	All - Inverse variance weighted	0.000157616	0.00162361	0.922665	-0.00302465	0.00333988	1.00016	0.99698	1.00335
	All - MR Egger	0.00152683	0.00992055	0.879736	-0.0179174	0.0209711	1.00153	0.982242	1.02119
ukb-b-13516	rs111714951	0.162851	1.2092	0.892867	-2.20718	2.53288	1.17686	0.110011	12.5897
	rs117206175	-0.283835	1.34194	0.832489	-2.91404	2.34637	0.752891	0.0542563	10.4475
	rs12162128	1.5063	1.42941	0.291977	-1.29534	4.30794	4.51003	0.273806	74.2876
	rs138313407	0.674406	1.65007	0.682749	-2.55973	3.90854	1.96287	0.0773259	49.826
	rs138462899	1.4284	2.27477	0.530048	-3.03015	5.88695	4.17202	0.0483086	360.303
	rs139110217	0.649761	0.98085	0.507685	-1.27271	2.57223	1.91508	0.280073	13.095
	rs139841884	1.68261	6.71004	0.802	-11.4691	14.8343	5.37956	1.04483e-05	2.76981e+06
	rs141181187	-0.381098	1.91757	0.842466	-4.13954	3.37734	0.683111	0.0159302	29.2928
	rs17052129	0.34799	0.947539	0.713428	-1.50919	2.20517	1.41622	0.22109	9.07176
	rs181511320	0.801003	1.51953	0.598098	-2.17728	3.77929	2.22777	0.113349	43.7848
	rs187550776	1.78291	3.50032	0.610503	-5.07772	8.64354	5.94712	0.0062341	5673.35
	rs72679605	-1.98649	1.38241	0.150726	-4.69602	0.723039	0.137176	0.00913159	2.06069
	rs72746231	0.936035	1.86651	0.616026	-2.72232	4.59439	2.54985	0.0657221	98.9278
	rs74969721	-0.720584	1.7201	0.675274	-4.09197	2.65081	0.486468	0.0167062	14.1654
	rs77376701	1.02004	2.61231	0.696186	-4.1001	6.14018	2.77331	0.0165711	464.136
	rs79387749	1.07959	1.56108	0.489209	-1.98013	4.13931	2.94348	0.138052	62.7595
	All - Inverse variance weighted	0.328039	0.379146	0.386925	-0.415086	1.07116	1.38824	0.660284	2.91878
	All - MR Egger	0.836369	0.752687	0.285211	-0.638898	2.31164	2.30797	0.527874	10.0909
ukb-b-14179	rs11090045	-0.700247	0.519778	0.177914	-1.71901	0.318517	0.496463	0.179243	1.37509
	rs11743441	-0.0964428	0.603516	0.873037	-1.27933	1.08645	0.908062	0.278223	2.96373
	rs12634740	-0.147552	0.56811	0.795076	-1.26105	0.965944	0.862817	0.283357	2.62727
	rs136548	0.531038	0.555397	0.339001	-0.55754	1.61962	1.7007	0.572616	5.05115
	rs139237013	-0.677494	0.689918	0.326104	-2.02973	0.674746	0.507888	0.13137	1.96353
	rs17270057	0.931385	0.859088	0.278296	-0.752427	2.6152	2.53802	0.471221	13.6699
	rs1958801	0.330338	0.70579	0.639756	-1.05301	1.71369	1.39144	0.348886	5.54938
	rs2222760	0.0732975	0.691557	0.915591	-1.28215	1.42875	1.07605	0.277439	4.17348
	rs2678900	0.598204	0.532645	0.261403	-0.445781	1.64219	1.81885	0.640324	5.16647
	rs2726033	-0.991387	0.556197	0.0746776	-2.08153	0.0987586	0.371061	0.124739	1.1038
	rs276453	-0.498467	0.37141	0.179566	-1.22643	0.229497	0.607461	0.293337	1.25797
	rs2926119	0.454011	0.652149	0.486318	-0.824201	1.73222	1.57462	0.438585	5.65321
	rs3105056	-0.0221363	0.533697	0.966915	-1.06818	1.02391	0.978107	0.343632	2.78406
	rs35797675	0.0815919	0.621076	0.895481	-1.13572	1.2989	1.08501	0.321192	3.66527
	rs3909726	-0.311843	0.518685	0.547695	-1.32847	0.70478	0.732096	0.264883	2.0234
	rs3964074	-0.0668677	0.651709	0.918278	-1.34422	1.21048	0.935319	0.260744	3.3551
	rs4272399	0.37273	0.590843	0.528141	-0.785321	1.53078	1.45169	0.455973	4.62179
	rs55813438	0.388789	0.562222	0.489238	-0.713167	1.49074	1.47519	0.49009	4.4404
	rs56394517	0.404107	0.671902	0.547548	-0.91282	1.72103	1.49796	0.401391	5.59031
	rs62106258	0.329164	0.871967	0.705806	-1.37989	2.03822	1.38981	0.251606	7.67693
	rs62398404	0.190637	0.594281	0.748372	-0.974154	1.35543	1.21002	0.377512	3.87842
	rs660880	1.40724	0.581761	0.0155659	0.266993	2.5475	4.08469	1.30603	12.7751
	rs673696	-0.264177	0.60345	0.661547	-1.44694	0.918585	0.767838	0.235289	2.50574
	rs6829572	0.0877673	0.652568	0.893011	-1.19127	1.3668	1.09173	0.303837	3.92278
	rs7447465	0.37806	0.583532	0.517061	-0.765663	1.52178	1.45945	0.465026	4.58038
	rs838133	-0.221791	0.544926	0.683999	-1.28985	0.846263	0.801083	0.275313	2.33092
	All - Inverse variance weighted	0.0318088	0.114998	0.782084	-0.193587	0.257204	1.03232	0.823998	1.29331
	All - MR Egger	-0.78307	0.567389	0.180268	-1.89515	0.329011	0.457001	0.150296	1.38959
ukb-b-1489	rs1073242	-0.00774078	0.339561	0.981813	-0.673281	0.657799	0.992289	0.510032	1.93054
	rs10896050	-0.0150915	0.404061	0.970206	-0.807052	0.776869	0.985022	0.446172	2.17465
	rs10938397	-0.733056	0.416592	0.0784673	-1.54958	0.0834646	0.480438	0.212338	1.08705
	rs113367286	0.978557	0.364291	0.0072271	0.264546	1.69257	2.66061	1.30284	5.43341
	rs11620149	-0.177521	0.497978	0.721478	-1.15356	0.798516	0.837343	0.315512	2.22224
	rs12296440	0.44436	0.336471	0.186619	-0.215124	1.10384	1.55949	0.806442	3.01574
	rs12447542	-0.185729	0.385705	0.630139	-0.94171	0.570252	0.830499	0.38996	1.76871
	rs12672200	0.488612	0.401374	0.223472	-0.298081	1.2753	1.63005	0.742241	3.57979
	rs1291145	0.305037	0.264758	0.249265	-0.213888	0.823962	1.35667	0.807439	2.27951
	rs1434511	-0.181247	0.407709	0.656646	-0.980357	0.617864	0.83423	0.375177	1.85496
	rs1514755	-0.195102	0.35505	0.582658	-0.891	0.500796	0.822751	0.410245	1.65003
	rs17032500	1.02554	0.492491	0.0373101	0.0602585	1.99082	2.78861	1.06211	7.32157
	rs17115145	0.166193	0.417547	0.690614	-0.652199	0.984584	1.1808	0.520899	2.6767
	rs1783826	-1.14992	0.407195	0.00474285	-1.94802	-0.351816	0.316663	0.142556	0.703409
	rs1806771	0.0197181	0.443393	0.964529	-0.849332	0.888768	1.01991	0.427701	2.43213
	rs1931805	-0.116726	0.420237	0.781194	-0.940391	0.706938	0.889829	0.390475	2.02777
	rs2339928	0.48964	0.412986	0.235776	-0.319812	1.29909	1.63173	0.726286	3.66597
	rs2352974	-0.190772	0.382248	0.617724	-0.939979	0.558435	0.826321	0.390636	1.74793
	rs2802525	-0.124157	0.380957	0.744493	-0.870832	0.622518	0.883241	0.418603	1.86361
	rs2854175	-0.14323	0.374406	0.702052	-0.877065	0.590606	0.866555	0.416002	1.80508
	rs28569885	-0.478165	0.43062	0.266823	-1.32218	0.365851	0.61992	0.266554	1.44174
	rs2960578	0.0473744	0.30913	0.878201	-0.558521	0.653269	1.04851	0.572055	1.92181
	rs34198643	0.546072	0.429865	0.203966	-0.296464	1.38861	1.72646	0.743442	4.00927
	rs34811474	-0.116022	0.428375	0.786512	-0.955637	0.723593	0.890456	0.384567	2.06183
	rs35270670	-0.483301	0.387236	0.212003	-1.24228	0.275682	0.616744	0.288724	1.31743
	rs3911016	0.223245	0.337476	0.508282	-0.438208	0.884699	1.25013	0.645192	2.42225
	rs4296548	0.136046	0.406011	0.737565	-0.659736	0.931827	1.14573	0.516988	2.53915
	rs4503172	-0.209798	0.417107	0.614976	-1.02733	0.607732	0.810748	0.357962	1.83626
	rs4692708	-0.69502	0.461802	0.13232	-1.60015	0.210112	0.499065	0.201866	1.23382
	rs4860341	-0.225185	0.385114	0.558735	-0.980008	0.529639	0.798369	0.375308	1.69832
	rs504675	-0.387522	0.194147	0.0459312	-0.76805	-0.00699406	0.678737	0.463917	0.99303
	rs524468	0.135154	0.39551	0.732562	-0.640046	0.910353	1.14471	0.527268	2.4852
	rs531358	-0.25112	0.427072	0.556529	-1.08818	0.58594	0.777929	0.336829	1.79668
	rs6126641	-0.45861	0.409915	0.263228	-1.26204	0.344823	0.632162	0.283075	1.41174
	rs61734410	0.449587	0.338041	0.183525	-0.212972	1.11215	1.56767	0.808179	3.04088
	rs62034322	-0.624571	0.378457	0.0988799	-1.36635	0.117205	0.535491	0.255037	1.12435
	rs62236533	0.666364	0.480448	0.165453	-0.275314	1.60804	1.94714	0.759334	4.99302
	rs6685323	0.123209	0.415255	0.766691	-0.690691	0.937108	1.13112	0.50123	2.55259
	rs67238148	0.929228	0.394312	0.0184442	0.156375	1.70208	2.53255	1.16926	5.48535
	rs6774906	-0.333449	0.421083	0.428428	-1.15877	0.491873	0.716448	0.313871	1.63538
	rs6873324	-0.106106	0.433402	0.806595	-0.955573	0.743362	0.899329	0.384592	2.10299
	rs7012814	-0.0336714	0.285174	0.90601	-0.592612	0.52527	0.966889	0.552881	1.69091
	rs71386942	-0.203144	0.434692	0.640265	-1.05514	0.648853	0.816161	0.348143	1.91334
	rs7225484	-0.435992	0.364854	0.232096	-1.15111	0.279122	0.646623	0.316286	1.32197
	rs72810360	-0.260769	0.393567	0.5076	-1.03216	0.510622	0.770459	0.356237	1.66633
	rs72970243	0.303183	0.322415	0.347039	-0.328751	0.935116	1.35416	0.719822	2.54751
	rs7298331	-0.162688	0.40123	0.685129	-0.9491	0.623723	0.849856	0.387089	1.86586
	rs73096946	1.08943	0.44693	0.0147861	0.213443	1.96541	2.97257	1.23793	7.13782
	rs73335955	0.310179	0.470186	0.50945	-0.611386	1.23174	1.36367	0.542598	3.4272
	rs7386207	-0.00486612	0.449028	0.991353	-0.884961	0.875228	0.995146	0.41273	2.39942
	rs76676573	1.04935	0.434746	0.0157907	0.197251	1.90145	2.8558	1.21805	6.69562
	rs77742462	-0.214714	0.389439	0.581398	-0.978014	0.548585	0.806772	0.376057	1.7308
	rs78876700	0.116237	0.524416	0.824586	-0.911619	1.14409	1.12326	0.401873	3.13959
	rs7936836	-0.0987732	0.337737	0.769938	-0.760738	0.563192	0.905948	0.467321	1.75627
	rs9504123	0.373447	0.411973	0.364679	-0.434019	1.18091	1.45273	0.6479	3.25735
	rs975303	-0.128677	0.346692	0.710521	-0.808194	0.55084	0.879258	0.445662	1.73471
	rs9933427	-0.158281	0.422292	0.707799	-0.985974	0.669412	0.85361	0.373076	1.95309
	All - Inverse variance weighted	0.000759171	0.0576517	0.989494	-0.112238	0.113756	1.00076	0.893831	1.12048
	All - MR Egger	0.211688	0.243271	0.387989	-0.265124	0.688499	1.23576	0.767111	1.99072
ukb-b-14898	rs10954732	0.971365	0.502443	0.0532012	-0.013423	1.95615	2.64155	0.986667	7.07206
	rs11012726	-0.120501	0.463784	0.795001	-1.02952	0.788516	0.886476	0.357179	2.20013
	rs11125629	0.107873	0.485653	0.824221	-0.844008	1.05975	1.11391	0.429984	2.88566
	rs11140831	0.00872995	0.427639	0.983713	-0.829442	0.846902	1.00877	0.436293	2.33241
	rs11624408	0.326184	0.498538	0.51293	-0.65095	1.30332	1.38567	0.52155	3.68149
	rs117798487	0.201949	0.374366	0.589582	-0.531808	0.935706	1.22379	0.587541	2.54901
	rs1260333	0.467221	0.529552	0.377617	-0.5707	1.50514	1.59555	0.56513	4.50479
	rs146394874	-0.156559	1.1048	0.887311	-2.32198	2.00886	0.855081	0.0980795	7.4548
	rs1963510	0.777723	0.396809	0.0500026	-2.32663e-05	1.55547	2.17651	0.999977	4.73731
	rs2198234	-0.0338716	0.452264	0.9403	-0.920309	0.852566	0.966696	0.398396	2.34566
	rs2229357	-0.272614	0.507343	0.591034	-1.26701	0.721777	0.761386	0.281674	2.05809
	rs2274156	-0.705082	0.513509	0.169731	-1.71156	0.301395	0.494068	0.180584	1.35174
	rs2289292	0.798512	0.416166	0.0550182	-0.0171743	1.6142	2.22223	0.982972	5.02386
	rs2435200	0.0319016	0.499015	0.949027	-0.946167	1.00997	1.03242	0.388226	2.74552
	rs2472297	-0.33931	0.182393	0.0628399	-0.6968	0.0181804	0.712262	0.498177	1.01835
	rs34940743	0.358543	0.533561	0.501595	-0.687236	1.40432	1.43124	0.502964	4.07276
	rs34967813	-0.205108	0.501379	0.682475	-1.18781	0.777594	0.814559	0.304888	2.17623
	rs3746410	0.347715	0.397463	0.381663	-0.431312	1.12674	1.41583	0.649656	3.08559
	rs3763874	0.424645	0.347273	0.221407	-0.256011	1.1053	1.52905	0.774133	3.02013
	rs3808058	0.252086	0.466099	0.588616	-0.661468	1.16564	1.28671	0.516093	3.20798
	rs4239466	0.252154	0.498548	0.613014	-0.725001	1.22931	1.28679	0.484324	3.41886
	rs4410790	0.0744019	0.180632	0.680415	-0.279637	0.428441	1.07724	0.756058	1.53486
	rs4603502	0.335783	0.477375	0.48181	-0.599872	1.27144	1.39904	0.548882	3.56598
	rs56100328	-0.623452	0.506973	0.21879	-1.61712	0.370216	0.536091	0.19847	1.44805
	rs67174962	-1.2637	0.55586	0.0230007	-2.35319	-0.174219	0.282605	0.0950655	0.840113
	rs6823219	0.46174	0.457932	0.313304	-0.435807	1.35929	1.58683	0.646742	3.89341
	rs6844845	0.180714	0.797453	0.820723	-1.38229	1.74372	1.19807	0.251002	5.71859
	rs6957745	0.153455	0.452934	0.734758	-0.734296	1.04121	1.16586	0.479843	2.83263
	rs6963451	0.24449	0.406468	0.547508	-0.552188	1.04117	1.27697	0.575689	2.83252
	rs7124005	-0.526141	0.512463	0.304566	-1.53057	0.478287	0.590881	0.216413	1.61331
	rs7626335	-0.55822	0.52703	0.289518	-1.5912	0.474759	0.572227	0.203682	1.60763
	rs782221	-0.184414	0.589905	0.754572	-1.34063	0.9718	0.831591	0.261681	2.6427
	rs931992	-0.802271	0.531321	0.131055	-1.84366	0.239118	0.44831	0.158237	1.27013
	rs9414686	-0.909672	0.557994	0.103048	-2.00334	0.183996	0.402656	0.134884	1.20201
	rs9830293	-0.0924983	0.397948	0.816198	-0.872477	0.687481	0.911651	0.417915	1.9887
	rs9957088	1.55253	0.530097	0.00340309	0.51354	2.59152	4.7234	1.6712	13.35
	All - Inverse variance weighted	0.0409636	0.0794651	0.60621	-0.114788	0.196715	1.04181	0.891555	1.2174
	All - MR Egger	-0.14362	0.210728	0.500146	-0.556647	0.269407	0.866217	0.573127	1.30919
ukb-b-15555	rs112608685	0.00471092	0.969312	0.996122	-1.89514	1.90456	1.00472	0.150297	6.71646
	rs116588489	-0.818292	0.582374	0.159992	-1.95974	0.32316	0.441184	0.140894	1.38149
	rs117116541	-2.03997	1.69656	0.229202	-5.36522	1.28528	0.130032	0.00467641	3.61569
	rs140323162	-0.124242	0.638075	0.845617	-1.37487	1.12638	0.883166	0.252873	3.08448
	All - Inverse variance weighted	-0.501967	0.383021	0.190012	-1.25269	0.248755	0.605339	0.285735	1.28243
	All - MR Egger	-0.660194	1.20869	0.639713	-3.02923	1.70884	0.516751	0.0483528	5.52257
ukb-b-15926	rs10057775	-0.541277	0.365187	0.138289	-1.25704	0.174489	0.582005	0.284494	1.19064
	rs10857964	0.361061	0.404462	0.372021	-0.431685	1.15381	1.43485	0.649414	3.17024
	rs11038810	-0.333328	0.502324	0.506965	-1.31788	0.651228	0.716535	0.267701	1.91789
	rs11097340	1.00669	0.47022	0.0322823	0.0850616	1.92833	2.73654	1.08878	6.87798
	rs112780312	-0.436664	0.472276	0.355177	-1.36232	0.488997	0.646189	0.256065	1.63068
	rs11670024	-0.166064	0.455677	0.715534	-1.05919	0.727063	0.846992	0.346736	2.069
	rs11940694	0.660905	0.435064	0.128738	-0.19182	1.51363	1.93654	0.825455	4.54319
	rs12354267	-0.0271865	0.475863	0.954441	-0.959878	0.905505	0.97318	0.38294	2.47318
	rs13234131	-0.239097	0.463981	0.606331	-1.1485	0.670305	0.787338	0.317112	1.95483
	rs184643	0.683367	0.454666	0.132837	-0.207778	1.57451	1.98054	0.812387	4.82839
	rs1853931	-0.799727	0.46673	0.0866269	-1.71452	0.115065	0.449452	0.18005	1.12195
	rs2450126	-0.0232564	0.439137	0.957764	-0.883966	0.837453	0.977012	0.413141	2.31047
	rs2472297	-0.715332	0.38452	0.0628399	-1.46899	0.0383279	0.48903	0.230157	1.03907
	rs2504706	0.408477	0.374693	0.275641	-0.325921	1.14287	1.50452	0.721862	3.13577
	rs2799849	-0.109521	0.473741	0.817173	-1.03805	0.819011	0.896264	0.354144	2.26825
	rs2927238	0.454925	0.518836	0.380585	-0.561993	1.47184	1.57606	0.570072	4.35726
	rs3115230	0.52047	0.504791	0.302513	-0.46892	1.50986	1.68282	0.625677	4.5261
	rs4410790	0.210448	0.510923	0.680415	-0.790962	1.21186	1.23423	0.453408	3.35972
	rs4739095	0.349871	0.466833	0.453582	-0.565122	1.26486	1.41888	0.568291	3.54261
	rs4797242	0.92496	0.485967	0.0569966	-0.0275363	1.87746	2.52177	0.972839	6.53685
	rs491711	-0.316385	0.537338	0.555994	-1.36957	0.736796	0.728779	0.254217	2.08923
	rs4988235	-0.457503	0.478488	0.339	-1.39534	0.480333	0.632862	0.247749	1.61661
	rs62442924	-0.0636883	0.457221	0.889218	-0.959842	0.832466	0.938297	0.382953	2.29898
	rs6510177	-0.533731	0.555115	0.336311	-1.62176	0.554293	0.586413	0.197552	1.74071
	rs68136852	0.0134353	0.598815	0.9821	-1.16024	1.18711	1.01353	0.31341	3.27761
	rs78816499	-1.68864	0.585593	0.00393114	-2.8364	-0.540874	0.184771	0.0586365	0.582239
	rs79642906	0.386017	0.6287	0.539221	-0.846236	1.61827	1.47111	0.429027	5.04435
	rs8097544	0.0652232	0.28108	0.816503	-0.485693	0.616139	1.0674	0.615271	1.85176
	rs838133	0.107594	0.26435	0.683999	-0.410533	0.62572	1.1136	0.663297	1.86959
	rs9374896	-0.273466	0.311317	0.379716	-0.883647	0.336714	0.760738	0.413273	1.40034
	rs9381889	0.140853	0.551634	0.798463	-0.94035	1.22205	1.15125	0.390491	3.39415
	rs9846396	-0.147614	0.44222	0.738529	-1.01436	0.719137	0.862764	0.362633	2.05266
	rs9987289	0.477003	0.421008	0.257213	-0.348173	1.30218	1.61124	0.705977	3.6773
	All - Inverse variance weighted	0.0054111	0.0857223	0.949668	-0.162605	0.173427	1.00543	0.849927	1.18937
	All - MR Egger	-0.385517	0.363028	0.296462	-1.09705	0.326018	0.680099	0.333854	1.38544
ukb-b-16576	rs10026792	-0.703643	0.50915	0.166974	-1.70158	0.294292	0.49478	0.182396	1.34218
	rs10129747	0.756085	0.569298	0.184145	-0.359739	1.87191	2.12992	0.697858	6.50069
	rs10896126	-0.340598	0.41381	0.410464	-1.15167	0.470471	0.711345	0.31611	1.60075
	rs11152349	-0.604014	0.581117	0.298618	-1.743	0.534975	0.546613	0.174994	1.70741
	rs12890531	-0.947254	0.599289	0.113963	-2.12186	0.227353	0.387805	0.119808	1.25527
	rs1413952	-0.354258	0.537676	0.509979	-1.4081	0.699586	0.701694	0.244607	2.01292
	rs1582322	0.319568	0.571439	0.576002	-0.800452	1.43959	1.37653	0.449126	4.21896
	rs1622515	-0.0877431	0.532782	0.869189	-1.132	0.95651	0.915996	0.322389	2.6026
	rs1648404	-0.0361891	0.559331	0.948412	-1.13248	1.0601	0.964458	0.322234	2.88666
	rs17175518	-0.289171	0.587685	0.622683	-1.44103	0.862692	0.748884	0.236683	2.36953
	rs17184707	-0.548716	0.549831	0.318293	-1.62638	0.528952	0.577691	0.196639	1.69715
	rs261809	-0.0364199	0.548644	0.947074	-1.11176	1.03892	0.964235	0.328979	2.82617
	rs3101339	-0.669223	0.386049	0.0830031	-1.42588	0.0874319	0.512106	0.240297	1.09137
	rs34162196	-0.644638	0.403844	0.110432	-1.43617	0.146896	0.524853	0.237837	1.15823
	rs4140799	-0.394604	0.560006	0.481033	-1.49221	0.703007	0.673947	0.224874	2.01982
	rs4149513	0.382782	0.449928	0.394902	-0.499078	1.26464	1.46636	0.60709	3.54182
	rs4269101	-0.0420488	0.402851	0.916869	-0.831636	0.747539	0.958823	0.435336	2.1118
	rs4800488	0.167698	0.43928	0.702642	-0.69329	1.02869	1.18258	0.499928	2.79739
	rs57499472	-0.7837	0.534043	0.142244	-1.83042	0.263024	0.456713	0.160345	1.30086
	rs61937394	-0.360306	0.591303	0.542298	-1.51926	0.798649	0.697463	0.218874	2.22254
	rs62084586	-0.247924	0.488425	0.611735	-1.20524	0.70939	0.780419	0.299621	2.03275
	rs6765212	0.359873	0.53126	0.498155	-0.681396	1.40114	1.43315	0.50591	4.05983
	rs72720396	0.0307663	0.623312	0.960633	-1.19093	1.25246	1.03124	0.30394	3.49894
	rs75641275	-0.251584	0.443794	0.570787	-1.12142	0.618253	0.777568	0.325817	1.85568
	rs7582086	-0.57063	0.55415	0.303132	-1.65676	0.515503	0.565169	0.190755	1.67448
	rs7599488	0.16761	0.507656	0.741275	-0.827395	1.16262	1.18248	0.437187	3.19829
	rs7808471	0.668393	0.488332	0.171084	-0.288736	1.62552	1.9511	0.74921	5.08108
	rs7829800	0.115005	0.578226	0.842346	-1.01832	1.24833	1.12188	0.361202	3.48451
	rs8081370	0.692007	0.435159	0.111781	-0.160905	1.54492	1.99772	0.851373	4.68759
	rs862227	0.58349	0.577887	0.312641	-0.549168	1.71615	1.79228	0.57743	5.56306
	rs893856	0.747904	0.506461	0.139749	-0.24476	1.74057	2.11257	0.782893	5.70058
	rs9295661	0.0679439	0.650786	0.91685	-1.2076	1.34349	1.07031	0.298915	3.83238
	rs9385269	-0.80347	0.436961	0.0659494	-1.65991	0.0529739	0.447773	0.190155	1.0544
	All - Inverse variance weighted	-0.123395	0.0878903	0.16033	-0.29566	0.0488703	0.883915	0.744041	1.05008
	All - MR Egger	-0.352436	0.44722	0.436647	-1.22899	0.524116	0.702974	0.292588	1.68897
ukb-b-1707	rs61729488	0.842482	0.39597	0.033367	0.06638	1.61858	2.32212	1.06863	5.04594
	rs62033406	0.891644	0.36712	0.0151509	0.172088	1.6112	2.43914	1.18778	5.00881
	rs6488335	0.154595	0.430733	0.719661	-0.689641	0.998831	1.16719	0.501756	2.71511
	rs9299529	0.205315	0.483808	0.671294	-0.742949	1.15358	1.22791	0.475709	3.16952
	All - Inverse variance weighted	0.583952	0.206461	0.00467838	0.179288	0.988617	1.79311	1.19636	2.68751
	All - MR Egger	1.62456	0.990947	0.242804	-0.317696	3.56682	5.07619	0.727824	35.4037
ukb-b-17627	rs11680516	-0.985656	0.582366	0.09055	-2.12709	0.155781	0.373194	0.119183	1.16857
	rs16822430	0.0946297	0.511455	0.853213	-0.907822	1.09708	1.09925	0.403402	2.99541
	rs17317920	-0.198817	0.593152	0.737484	-1.3614	0.963761	0.8197	0.256303	2.62154
	rs35287743	0.331865	0.517975	0.52172	-0.683367	1.3471	1.39356	0.504914	3.84624
	rs3799077	0.283917	0.52681	0.58993	-0.748629	1.31646	1.32832	0.473014	3.73021
	rs4318925	0.0102604	0.48912	0.983264	-0.948415	0.968936	1.01031	0.387355	2.63514
	rs6957745	0.192678	0.568701	0.734758	-0.921977	1.30733	1.21249	0.397732	3.6963
	rs7148387	-0.073057	0.573004	0.898546	-1.19614	1.05003	0.929548	0.302358	2.85774
	rs838133	-0.137294	0.337323	0.683999	-0.798447	0.523858	0.871714	0.450027	1.68853
	All - Inverse variance weighted	-0.0454956	0.166551	0.784728	-0.371935	0.280944	0.955524	0.689399	1.32438
	All - MR Egger	0.0978766	0.754767	0.900469	-1.38147	1.57722	1.10283	0.25121	4.84147
ukb-b-1996	rs1052352	-0.957637	0.645847	0.138138	-2.2235	0.308223	0.383799	0.10823	1.361
	rs10819082	-0.271824	0.708375	0.701179	-1.66024	1.11659	0.761988	0.190094	3.05442
	rs12203592	0.472519	1.55464	0.761172	-2.57457	3.51961	1.60403	0.0761867	33.7711
	rs12908495	0.84391	0.773422	0.275212	-0.671998	2.35982	2.32544	0.510687	10.589
	rs1890012	0.892194	0.616608	0.147914	-0.316357	2.10075	2.44048	0.728799	8.17226
	rs4291983	-0.0388111	0.626462	0.9506	-1.26668	1.18906	0.961932	0.281766	3.28398
	rs62461186	-0.0414028	0.741464	0.95547	-1.49467	1.41187	0.959443	0.224322	4.10361
	rs6482190	0.107435	0.574292	0.851602	-1.01818	1.23305	1.11342	0.361253	3.43167
	rs75248709	-0.0512347	0.606109	0.932635	-1.23921	1.13674	0.950056	0.289613	3.11659
	rs790561	0.514671	0.478608	0.282218	-0.423401	1.45274	1.67309	0.654816	4.27483
	rs8130508	-0.159439	0.648529	0.805801	-1.43056	1.11168	0.852622	0.239176	3.03945
	All - Inverse variance weighted	0.115332	0.196229	0.556705	-0.269276	0.49994	1.12225	0.763932	1.64862
	All - MR Egger	0.877406	0.916518	0.363411	-0.91897	2.67378	2.40465	0.39893	14.4947
ukb-b-2209	rs10061973	0.0216718	0.491249	0.964812	-0.941176	0.984519	1.02191	0.390169	2.67652
	rs10076975	-0.789872	0.470784	0.09339	-1.71261	0.132864	0.453903	0.180395	1.1421
	rs10510554	0.571652	0.478544	0.232257	-0.366295	1.5096	1.77119	0.693299	4.52492
	rs10513136	-0.592226	0.896841	0.509031	-2.35003	1.16558	0.553095	0.0953659	3.20779
	rs11233632	0.43759	0.450147	0.330998	-0.444698	1.31988	1.54897	0.641018	3.74297
	rs114497213	-0.0850888	0.510696	0.867674	-1.08605	0.915876	0.918431	0.337546	2.49896
	rs11767283	-0.160505	0.33297	0.629777	-0.813127	0.492116	0.851713	0.443469	1.63577
	rs11859365	-0.619943	0.252304	0.0140053	-1.11446	-0.125427	0.537975	0.328093	0.88212
	rs11924728	0.885467	0.492841	0.0723898	-0.0805013	1.85144	2.42412	0.922654	6.36896
	rs12663865	-0.305516	0.490146	0.533076	-1.2662	0.655169	0.736743	0.2819	1.92547
	rs12806161	1.22441	0.449659	0.0064697	0.343078	2.10574	3.40216	1.40928	8.21319
	rs12855717	0.535694	0.436101	0.219308	-0.319064	1.39045	1.70863	0.726829	4.01667
	rs12983532	0.26042	0.46743	0.577438	-0.655742	1.17658	1.29747	0.519057	3.24327
	rs16891727	-0.260969	0.400116	0.514251	-1.0452	0.523258	0.770305	0.351623	1.68752
	rs17050031	0.326818	0.440673	0.458309	-0.536901	1.19054	1.38655	0.584557	3.28885
	rs1876245	-0.189614	0.356283	0.594587	-0.887928	0.5087	0.827279	0.411508	1.66313
	rs1951286	0.155088	0.377153	0.68092	-0.584132	0.894309	1.16776	0.55759	2.44564
	rs2271308	-0.53619	0.503546	0.286954	-1.52314	0.450761	0.584973	0.218026	1.56951
	rs2301594	-0.330222	0.523423	0.528113	-1.35613	0.695687	0.718764	0.257656	2.00509
	rs275160	-0.238884	0.46407	0.606721	-1.14846	0.670693	0.787506	0.317124	1.95559
	rs2827161	0.474236	0.518173	0.360083	-0.541384	1.48986	1.60679	0.581943	4.43645
	rs28533540	-0.195301	0.362785	0.590343	-0.906359	0.515757	0.822587	0.403992	1.67491
	rs303817	-0.261395	0.438249	0.550872	-1.12036	0.597573	0.769977	0.326161	1.8177
	rs3124402	0.0119423	0.282588	0.966291	-0.541931	0.565816	1.01201	0.581624	1.76088
	rs35283694	0.592164	0.649373	0.361821	-0.680607	1.86493	1.8079	0.50631	6.45552
	rs35287743	0.208621	0.325616	0.52172	-0.429587	0.846829	1.23198	0.650778	2.33224
	rs4002471	0.110283	0.276014	0.689483	-0.430704	0.65127	1.11659	0.650052	1.91798
	rs4278546	-0.259627	0.435852	0.551391	-1.1139	0.594643	0.771339	0.328277	1.81238
	rs45501495	-0.735267	0.38405	0.0555554	-1.488	0.0174716	0.479378	0.225823	1.01763
	rs4869859	-0.391023	0.378955	0.302144	-1.13377	0.351728	0.676364	0.321816	1.42152
	rs4982738	0.8501	0.502437	0.0906549	-0.134677	1.83488	2.33988	0.873999	6.26437
	rs552234	1.17169	0.446929	0.0087508	0.295706	2.04767	3.22743	1.34407	7.7498
	rs55930451	0.00827019	0.568536	0.988394	-1.10606	1.1226	1.0083	0.33086	3.07284
	rs55985303	-0.371837	0.446789	0.405271	-1.24754	0.503869	0.689467	0.28721	1.65511
	rs59355765	0.70871	0.502925	0.158783	-0.277023	1.69444	2.03137	0.758037	5.44362
	rs6033437	-0.0611134	0.524695	0.907277	-1.08952	0.96729	0.940717	0.336379	2.6308
	rs6059844	-0.299126	0.486765	0.538872	-1.25319	0.654932	0.741466	0.285594	1.92501
	rs6089753	0.790199	0.459317	0.0853638	-0.110063	1.69046	2.20384	0.895778	5.42198
	rs61882686	-0.247859	0.492603	0.614851	-1.21336	0.717644	0.78047	0.297197	2.0496
	rs6465487	-0.632095	0.432341	0.143734	-1.47948	0.215295	0.531477	0.227755	1.24023
	rs6561943	0.434706	0.421812	0.302744	-0.392046	1.26146	1.54451	0.675673	3.53057
	rs66931328	-0.556246	0.481065	0.247567	-1.49913	0.386642	0.573357	0.223324	1.47203
	rs7225002	0.118604	0.390934	0.761596	-0.647626	0.884834	1.12592	0.523286	2.42258
	rs7243428	0.0793095	0.50402	0.874966	-0.908569	1.06719	1.08254	0.403101	2.90719
	rs7254235	-0.0970885	0.541186	0.857624	-1.15781	0.963635	0.907476	0.314173	2.62121
	rs7317926	0.140285	0.480254	0.770205	-0.801013	1.08158	1.1506	0.448874	2.94935
	rs75887709	1.04456	0.558763	0.0615664	-0.0506209	2.13973	2.84213	0.950639	8.49715
	rs790564	0.375054	0.421152	0.373175	-0.450404	1.20051	1.45507	0.63737	3.32182
	rs805262	-0.41684	0.490278	0.395207	-1.37778	0.544104	0.659126	0.252137	1.72306
	rs8053277	-0.1217	0.400995	0.761512	-0.90765	0.664249	0.885414	0.403471	1.94303
	rs9272302	-0.297972	0.322761	0.355905	-0.930585	0.33464	0.742322	0.394323	1.39744
	rs9301837	0.150808	0.395928	0.70328	-0.625211	0.926827	1.16277	0.535148	2.52648
	rs9606833	0.00873057	0.361395	0.980727	-0.699604	0.717065	1.00877	0.496782	2.04841
	rs9841174	-0.296537	0.355495	0.404194	-0.993308	0.400233	0.743388	0.37035	1.49217
	rs9876782	0.440546	0.448575	0.32605	-0.438661	1.31975	1.55356	0.644899	3.7425
	rs9958909	-0.253037	0.442334	0.567288	-1.12001	0.613938	0.776439	0.326276	1.84769
	All - Inverse variance weighted	0.00176488	0.0612316	0.977006	-0.118249	0.121779	1.00177	0.888475	1.1295
	All - MR Egger	-0.420614	0.26289	0.115442	-0.935879	0.0946508	0.656644	0.392241	1.09927
ukb-b-2862	rs10789340	0.496538	0.410794	0.226768	-0.308619	1.30169	1.64302	0.734461	3.67552
	rs10959890	-0.4007	0.554833	0.470173	-1.48817	0.686774	0.669851	0.225785	1.98729
	rs1105388	-0.238698	0.511061	0.640455	-1.24038	0.762981	0.787653	0.289275	2.14466
	rs11878917	1.44279	0.715228	0.0436694	0.0409471	2.84464	4.23251	1.0418	17.1954
	rs132901	-0.757636	0.443197	0.0873627	-1.6263	0.111031	0.468773	0.196655	1.11743
	rs4676964	0.231729	0.394974	0.557409	-0.54242	1.00588	1.26078	0.58134	2.73431
	rs62169335	0.170778	0.547828	0.755241	-0.902966	1.24452	1.18623	0.405365	3.47127
	rs7791463	-0.204814	0.551947	0.710581	-1.28663	0.877001	0.814799	0.2762	2.40368
	rs784251	-0.356749	0.510332	0.484519	-1.357	0.643502	0.699948	0.257432	1.90313
	rs79809011	1.76591	0.988681	0.0740787	-0.171905	3.70373	5.84689	0.842059	40.5983
	All - Inverse variance weighted	0.0397786	0.198037	0.840805	-0.348375	0.427932	1.04058	0.705834	1.53408
	All - MR Egger	1.53037	1.05377	0.184489	-0.535022	3.59576	4.61988	0.585656	36.4433
ukb-b-3460	rs10966033	-0.272405	0.616253	0.658464	-1.48026	0.935451	0.761546	0.227578	2.54836
	rs12203592	-0.469066	1.54328	0.761172	-3.49389	2.55576	0.625586	0.0303824	12.8811
	rs1229984	-0.142805	0.768388	0.852563	-1.64884	1.36324	0.866923	0.192272	3.90882
	rs13125440	0.805408	0.568134	0.156297	-0.308136	1.91895	2.23761	0.734815	6.81381
	rs264933	-0.102642	0.541053	0.849538	-1.16311	0.957822	0.90245	0.312514	2.60601
	rs3791129	-0.306859	0.535026	0.566278	-1.35551	0.741791	0.735754	0.257816	2.09969
	rs3809162	-0.200241	0.548455	0.715037	-1.27521	0.87473	0.818534	0.279372	2.39823
	rs646327	-0.0106913	0.60035	0.985792	-1.18738	1.16599	0.989366	0.30502	3.20911
	rs7428430	0.273854	0.500997	0.584641	-0.7081	1.25581	1.31502	0.492579	3.51067
	rs8614	0.378725	0.64555	0.557426	-0.886554	1.644	1.46042	0.412073	5.17585
	rs926071	-0.432997	0.568214	0.446041	-1.5467	0.680702	0.648562	0.21295	1.97526
	rs9482094	0.621438	0.543122	0.252542	-0.443081	1.68596	1.8616	0.642055	5.39761
	All - Inverse variance weighted	0.0589078	0.172198	0.732281	-0.278601	0.396416	1.06068	0.756842	1.48649
	All - MR Egger	0.0596574	0.885928	0.947639	-1.67676	1.79608	1.06147	0.186978	6.02596
ukb-b-3881	rs10064431	-1.1216	0.699247	0.108711	-2.49212	0.248924	0.325758	0.082734	1.28264
	rs10192394	-0.546993	0.752791	0.467459	-2.02246	0.928477	0.578687	0.132329	2.53065
	rs10249294	-0.232284	0.285311	0.415563	-0.791492	0.326925	0.792721	0.453168	1.3867
	rs10271924	0.00142034	0.761939	0.998513	-1.49198	1.49482	1.00142	0.224927	4.45854
	rs1051547	-1.33851	0.707478	0.0584988	-2.72516	0.04815	0.262237	0.0655354	1.04933
	rs10828266	-0.121488	0.47858	0.799611	-1.0595	0.816529	0.885602	0.346627	2.26263
	rs10838724	1.16834	0.611956	0.0562369	-0.0310901	2.36778	3.21666	0.969388	10.6736
	rs10840126	-0.735957	0.709341	0.299493	-2.12627	0.654352	0.479047	0.119282	1.92389
	rs11032362	0.639551	0.926974	0.490236	-1.17732	2.45642	1.89563	0.308104	11.663
	rs11085749	0.0570555	0.697947	0.934847	-1.31092	1.42503	1.05871	0.269572	4.15799
	rs111526888	-0.525972	0.58476	0.368404	-1.6721	0.620157	0.590981	0.187852	1.85922
	rs11896330	-0.989164	0.677803	0.144464	-2.31766	0.33933	0.371888	0.0985041	1.40401
	rs12044599	-0.961088	0.666811	0.149495	-2.26804	0.345862	0.382477	0.103515	1.41321
	rs12641371	0.716254	0.672848	0.287097	-0.602528	2.03504	2.04675	0.547426	7.65253
	rs12780952	-1.14544	0.773954	0.138879	-2.66238	0.371513	0.318085	0.0697816	1.44993
	rs12885598	-0.00674802	0.70507	0.992364	-1.38869	1.37519	0.993275	0.249403	3.95583
	rs13072255	0.0777148	0.60062	0.897048	-1.0995	1.25493	1.08081	0.333037	3.50759
	rs1356292	0.800244	0.723272	0.268544	-0.617369	2.21786	2.22608	0.539362	9.18762
	rs1375566	-0.92201	0.750595	0.219308	-2.39318	0.549157	0.397719	0.091339	1.73179
	rs139042899	-0.0805426	0.565887	0.88682	-1.18968	1.0286	0.922616	0.304318	2.79714
	rs149449	0.338836	0.748765	0.65089	-1.12874	1.80641	1.40331	0.323439	6.08858
	rs1620977	-0.704806	0.453218	0.119919	-1.59311	0.183501	0.494205	0.203292	1.20142
	rs17049185	-0.572223	0.752236	0.446838	-2.04661	0.902159	0.56427	0.129173	2.46492
	rs1866823	0.673385	0.736354	0.360462	-0.769869	2.11664	1.96086	0.463074	8.30318
	rs1964272	0.129151	0.633467	0.838447	-1.11244	1.37075	1.13786	0.328755	3.93829
	rs2093654	-0.4296	0.742122	0.56267	-1.88416	1.02496	0.65077	0.151957	2.78698
	rs2790688	0.618313	0.596347	0.299813	-0.550526	1.78715	1.85579	0.576646	5.97242
	rs28479795	0.156619	0.545261	0.773931	-0.912092	1.22533	1.16955	0.401683	3.40529
	rs2867113	-0.109642	0.512598	0.830629	-1.11433	0.89505	0.896155	0.328134	2.44746
	rs329274	-0.0562514	0.77494	0.942134	-1.57513	1.46263	0.945301	0.20698	4.3173
	rs34162196	-0.794628	0.497808	0.110432	-1.77033	0.181075	0.451749	0.170277	1.19851
	rs409542	-0.768011	0.775946	0.322285	-2.28886	0.752843	0.463935	0.101381	2.12303
	rs4302893	0.567539	0.730814	0.437404	-0.864857	1.99993	1.76392	0.421112	7.38857
	rs4953150	0.952574	0.630232	0.13067	-0.282681	2.18783	2.59237	0.75376	8.91583
	rs586346	-1.11698	0.80177	0.163575	-2.68845	0.454486	0.327266	0.0679861	1.57536
	rs60452247	0.328794	0.716885	0.64649	-1.0763	1.73389	1.38929	0.340854	5.66263
	rs62106252	0.0606593	1.17612	0.958867	-2.24453	2.36585	1.06254	0.105977	10.6531
	rs6475724	0.246343	0.762031	0.746489	-1.24724	1.73992	1.27934	0.287297	5.69691
	rs6879307	-0.499673	0.736911	0.49773	-1.94402	0.944671	0.606729	0.143128	2.57197
	rs739320	-0.00493117	0.625308	0.993708	-1.23053	1.22067	0.995081	0.292136	3.38947
	rs7554485	0.558145	0.657107	0.39566	-0.729785	1.84607	1.74743	0.482013	6.33491
	rs7818437	-0.374563	0.781909	0.631912	-1.9071	1.15798	0.68759	0.14851	3.18349
	rs7869969	-2.13682	0.722057	0.00308293	-3.55205	-0.721584	0.11803	0.0286659	0.485982
	rs7982441	-0.0318536	0.737459	0.965547	-1.47727	1.41357	0.968648	0.228259	4.11059
	rs8095324	-0.373871	0.79897	0.639826	-1.93985	1.19211	0.688065	0.143725	3.29402
	rs817223	-0.104683	0.727543	0.885591	-1.53067	1.3213	0.90061	0.216391	3.7483
	rs862227	0.527092	0.52203	0.312641	-0.496087	1.55027	1.694	0.608908	4.71275
	rs9367415	-0.342117	0.612153	0.576247	-1.54194	0.857704	0.710265	0.213966	2.35774
	rs9517948	0.395402	0.775116	0.609968	-1.12383	1.91463	1.48498	0.325034	6.78443
	rs9919429	0.147373	0.78434	0.850959	-1.38993	1.68468	1.15879	0.249092	5.39072
	All - Inverse variance weighted	-0.158284	0.0904179	0.0800185	-0.335503	0.0189354	0.853608	0.714979	1.01912
	All - MR Egger	-0.161198	0.307932	0.603045	-0.764745	0.442349	0.851123	0.465452	1.55636
ukb-b-4078	rs113322644	-0.0014318	0.0125966	0.909503	-0.0261212	0.0232576	0.998569	0.974217	1.02353
	rs115952340	0.0174064	0.0159714	0.275781	-0.0138976	0.0487104	1.01756	0.986199	1.04992
	rs116035596	-0.00797468	0.00616771	0.196021	-0.0200634	0.00411403	0.992057	0.980137	1.00412
	rs116985617	0.00311974	0.0100408	0.756024	-0.0165602	0.0227997	1.00312	0.983576	1.02306
	rs117077082	-0.00694968	0.00660415	0.292653	-0.0198938	0.00599446	0.993074	0.980303	1.00601
	rs117251267	0.00325029	0.0070253	0.643611	-0.0105193	0.0170199	1.00326	0.989536	1.01717
	rs11976995	0.0057265	0.00778174	0.461798	-0.00952571	0.0209787	1.00574	0.99052	1.0212
	rs12958992	-0.00231959	0.00737287	0.753057	-0.0167704	0.0121312	0.997683	0.983369	1.01221
	rs142373582	0.0100867	0.0134237	0.452409	-0.0162238	0.0363971	1.01014	0.983907	1.03707
	rs144954030	0.0021993	0.00338604	0.516003	-0.00443735	0.00883594	1.0022	0.995572	1.00888
	rs183788045	-0.0169472	0.0130394	0.193709	-0.0425045	0.00861013	0.983196	0.958386	1.00865
	rs189140232	-0.00433742	0.00619347	0.483727	-0.0164766	0.00780179	0.995672	0.983658	1.00783
	rs62059726	0.00273353	0.0123372	0.82465	-0.0214474	0.0269144	1.00274	0.978781	1.02728
	rs644205	-0.00113434	0.00738531	0.87793	-0.0156095	0.0133409	0.998866	0.984512	1.01343
	rs79638269	0.00197188	0.00673578	0.769715	-0.0112302	0.015174	1.00197	0.988833	1.01529
	rs79774709	-0.00880081	0.0084405	0.297093	-0.0253442	0.00774257	0.991238	0.974974	1.00777
	All - Inverse variance weighted	-0.000673464	0.00179539	0.70758	-0.00419242	0.00284549	0.999327	0.995816	1.00285
	All - MR Egger	-0.000504988	0.00324252	0.878462	-0.00686032	0.00585035	0.999495	0.993163	1.00587
ukb-b-5174	rs10822159	-0.29692	0.454354	0.513435	-1.18745	0.593614	0.743104	0.304997	1.81052
	rs12046000	0.204025	0.409493	0.618317	-0.598581	1.00663	1.22633	0.549591	2.73636
	rs12135360	0.441128	0.540437	0.414361	-0.618129	1.50038	1.55446	0.538952	4.48341
	rs1229984	0.143737	0.773404	0.852563	-1.37214	1.65961	1.15458	0.253565	5.25726
	rs12513581	-0.195631	0.477818	0.682228	-1.13215	0.740893	0.822316	0.322338	2.09781
	rs13130794	-0.655428	0.462372	0.156327	-1.56168	0.250822	0.51922	0.209784	1.28508
	rs1387695	-0.321696	0.538447	0.550206	-1.37705	0.73366	0.724918	0.252321	2.08269
	rs1520929	-0.731604	0.439348	0.0958724	-1.59273	0.129519	0.481137	0.20337	1.13828
	rs1789896	0.000471826	0.498896	0.999245	-0.977364	0.978307	1.00047	0.376302	2.65995
	rs28478711	-0.170771	0.55477	0.758218	-1.25812	0.916578	0.843015	0.284188	2.50072
	rs2883059	0.334555	0.480178	0.485971	-0.606593	1.2757	1.39732	0.545205	3.58122
	rs4953150	-0.762863	0.504717	0.13067	-1.75211	0.226383	0.46633	0.173408	1.25406
	rs75413320	0.59344	0.597194	0.320362	-0.57706	1.76394	1.81021	0.561547	5.83538
	rs7851830	0.30222	0.474714	0.524361	-0.628219	1.23266	1.35286	0.533541	3.43034
	rs8044722	-0.157157	0.551285	0.775588	-1.23768	0.923362	0.85457	0.290057	2.51774
	rs9824301	0.3579	0.520556	0.491747	-0.66239	1.37819	1.43032	0.515618	3.96771
	All - Inverse variance weighted	-0.0881128	0.125647	0.483134	-0.334381	0.158156	0.915658	0.715781	1.17135
	All - MR Egger	0.443668	0.711419	0.542893	-0.950714	1.83805	1.55841	0.386465	6.28427
ukb-b-5213	rs113850961	-2.04636	1.49051	0.169774	-4.96775	0.875033	0.129204	0.00695875	2.39895
	rs137875216	3.16634	2.50501	0.206229	-1.74348	8.07616	23.7206	0.174911	3216.87
	rs138904095	2.63052	2.23849	0.239943	-1.75693	7.01796	13.8809	0.172574	1116.51
	rs140497463	0.818882	1.64115	0.617802	-2.39778	4.03554	2.26796	0.0909197	56.5736
	rs141181868	0.116303	0.976122	0.905158	-1.7969	2.0295	1.12334	0.165813	7.6103
	rs188865749	-0.945163	0.57725	0.101557	-2.07657	0.186248	0.388616	0.125359	1.20472
	rs4585618	-0.71565	0.491674	0.14552	-1.67933	0.248031	0.488874	0.186499	1.2815
	All - Inverse variance weighted	-0.561761	0.352153	0.110663	-1.25198	0.128458	0.570204	0.285938	1.13707
	All - MR Egger	-1.80811	2.11128	0.430893	-5.94622	2.32999	0.163963	0.0026157	10.2779
ukb-b-5237	rs1057868	-0.486916	0.270548	0.071902	-1.01719	0.0433586	0.614519	0.36161	1.04431
	rs117810762	0.913422	0.89072	0.305133	-0.832389	2.65923	2.49284	0.435009	14.2853
	rs12514566	0.893904	0.540279	0.0980215	-0.165043	1.95285	2.44465	0.847857	7.04875
	rs12989746	-0.00375704	0.576633	0.994801	-1.13396	1.12644	0.99625	0.321757	3.08467
	rs13054099	0.0286182	0.587199	0.961129	-1.12229	1.17953	1.02903	0.325533	3.25284
	rs13163336	-0.420194	0.542098	0.438265	-1.48271	0.642318	0.656919	0.227022	1.90088
	rs1338549	-0.509039	0.577162	0.377794	-1.64028	0.622199	0.601073	0.193926	1.86302
	rs13387939	-0.0991604	0.428951	0.817183	-0.939905	0.741584	0.905597	0.390665	2.09926
	rs1527961	0.0153027	0.593701	0.979437	-1.14835	1.17896	1.01542	0.317159	3.25098
	rs17842490	-0.0996659	0.721805	0.890178	-1.5144	1.31507	0.90514	0.219939	3.72502
	rs1942965	-1.05249	0.606223	0.0825398	-2.24068	0.135711	0.349069	0.106386	1.14535
	rs2189234	0.0352127	0.544469	0.948434	-1.03195	1.10237	1.03584	0.356313	3.0113
	rs2465037	-0.746243	0.54639	0.172011	-1.81717	0.324681	0.474145	0.162486	1.38359
	rs2472297	0.244009	0.131165	0.0628399	-0.0130742	0.501092	1.27636	0.987011	1.65052
	rs2597805	-0.890501	0.55677	0.10973	-1.98177	0.200768	0.41045	0.137825	1.22234
	rs2667773	-0.045998	0.585498	0.937381	-1.19357	1.10158	0.955044	0.303136	3.00891
	rs2844232	-0.00744318	0.550569	0.989214	-1.08656	1.07167	0.992584	0.337375	2.92026
	rs34060476	-0.321942	0.423658	0.447308	-1.15231	0.508428	0.72474	0.315905	1.66267
	rs34848782	0.399588	0.408768	0.3283	-0.401597	1.20077	1.49121	0.669251	3.32269
	rs4410790	-0.0587861	0.14272	0.680415	-0.338518	0.220946	0.942908	0.712826	1.24726
	rs4615895	0.489626	0.517253	0.343848	-0.52419	1.50344	1.63171	0.592035	4.49714
	rs483081	-0.00452362	0.458784	0.992133	-0.90374	0.894693	0.995487	0.405052	2.44659
	rs516636	1.19401	0.568582	0.0357306	0.0795898	2.30843	3.30029	1.08284	10.0586
	rs56113850	-0.0795203	0.426344	0.852039	-0.915154	0.756114	0.923559	0.400455	2.12998
	rs57918684	-0.357645	0.470977	0.447632	-1.28076	0.56547	0.699321	0.277826	1.76027
	rs6062682	0.518128	0.545695	0.342376	-0.551436	1.58769	1.67888	0.576122	4.89244
	rs6063085	0.448673	0.531207	0.398317	-0.592492	1.48984	1.56623	0.552948	4.43638
	rs61928609	0.205451	0.644848	0.750027	-1.05845	1.46935	1.22808	0.346993	4.34643
	rs62064918	-0.540755	0.64031	0.398379	-1.79576	0.714254	0.582309	0.166001	2.04266
	rs630194	-0.140539	0.477728	0.768619	-1.07689	0.795808	0.86889	0.340655	2.21623
	rs73073176	0.340878	0.360943	0.34496	-0.36657	1.04833	1.40618	0.693107	2.85287
	rs73434405	0.584712	0.568909	0.304054	-0.530349	1.69977	1.79447	0.588399	5.4727
	rs75347775	-0.11465	0.577469	0.842623	-1.24649	1.01719	0.891678	0.287512	2.76541
	rs7811609	-1.13546	0.591749	0.0550061	-2.29529	0.0243635	0.321273	0.100732	1.02466
	rs8056750	0.747229	0.509638	0.142595	-0.251661	1.74612	2.11114	0.777508	5.73232
	rs9398171	0.0365359	0.504189	0.942232	-0.951674	1.02475	1.03721	0.386094	2.78639
	All - Inverse variance weighted	0.0282826	0.0664235	0.67026	-0.101908	0.158473	1.02869	0.903113	1.17172
	All - MR Egger	0.179057	0.127603	0.169616	-0.0710461	0.429159	1.19609	0.931419	1.53597
ukb-b-5239	rs10822129	-0.0999613	0.399759	0.802546	-0.883489	0.683566	0.904872	0.413338	1.98093
	rs10925183	-0.578821	0.455902	0.204221	-1.47239	0.314747	0.560559	0.229377	1.36991
	rs11714337	-0.153801	0.435667	0.724071	-1.00771	0.700107	0.857443	0.365055	2.01397
	rs1229984	0.113741	0.612007	0.852563	-1.08579	1.31328	1.12046	0.337634	3.71833
	rs17817497	0.640625	0.381417	0.0930368	-0.106953	1.3882	1.89767	0.898568	4.00764
	rs303753	-0.297753	0.301237	0.32294	-0.888177	0.292671	0.742485	0.411405	1.34
	rs35698271	0.189504	0.467294	0.685084	-0.726392	1.1054	1.20865	0.483651	3.02043
	rs4643716	0.301835	0.458073	0.509945	-0.595988	1.19966	1.35234	0.551018	3.31898
	rs4698921	-0.00933341	0.382953	0.980556	-0.759921	0.741255	0.99071	0.467703	2.09857
	rs55968191	-0.972211	0.490824	0.0476164	-1.93423	-0.0101974	0.378246	0.144536	0.989854
	rs62573521	0.513025	0.674063	0.446601	-0.808138	1.83419	1.67034	0.445687	6.26005
	rs627685	0.613996	0.478161	0.199115	-0.323201	1.55119	1.8478	0.723829	4.71709
	rs6882046	-0.0965989	0.421004	0.81852	-0.921766	0.728568	0.90792	0.397816	2.07211
	rs6908328	0.158727	0.43384	0.714465	-0.691599	1.00905	1.17202	0.500775	2.743
	rs7425274	-0.054582	0.458792	0.9053	-0.953814	0.84465	0.946881	0.385269	2.32716
	rs898751	0.614308	0.426914	0.150165	-0.222444	1.45106	1.84838	0.80056	4.26763
	All - Inverse variance weighted	0.0310238	0.108476	0.77488	-0.181589	0.243636	1.03151	0.833944	1.27588
	All - MR Egger	-0.00580567	0.517835	0.991213	-1.02076	1.00915	0.994211	0.36032	2.74327
ukb-b-5522	rs111510761	0.693311	1.08335	0.522193	-1.43006	2.81668	2.00033	0.239295	16.7212
	rs141785145	8.55668	3.64272	0.018825	1.41694	15.6964	5201.38	4.12448	6.55945e+06
	rs146906987	-0.404871	0.817671	0.620493	-2.00751	1.19776	0.667063	0.134323	3.3127
	rs17444377	-1.18762	1.9127	0.534655	-4.93651	2.56126	0.304945	0.0071796	12.9522
	rs79406768	-0.0522027	0.868621	0.952077	-1.7547	1.65029	0.949136	0.172959	5.20851
	All - Inverse variance weighted	0.0587278	0.637975	0.926656	-1.1917	1.30916	1.06049	0.303704	3.70305
	All - MR Egger	2.88523	4.0649	0.52903	-5.08197	10.8524	17.9076	0.00620766	51659.3
ukb-b-5640	rs10972033	-0.636892	0.59632	0.285503	-1.80568	0.531895	0.528934	0.164363	1.70215
	rs11211124	0.723676	0.679405	0.286803	-0.607957	2.05531	2.062	0.544462	7.80925
	rs1355171	-0.653683	0.481504	0.174596	-1.59743	0.290066	0.520127	0.202416	1.33652
	rs2387807	-0.995512	0.526392	0.058598	-2.02724	0.0362173	0.369534	0.131698	1.03688
	rs36124222	0.755783	0.631346	0.231269	-0.481656	1.99322	2.12928	0.61776	7.33913
	rs3964074	-0.0608182	0.592749	0.918278	-1.22261	1.10097	0.940994	0.294462	3.00708
	rs4146837	-0.609936	0.613176	0.319874	-1.81176	0.591888	0.543385	0.163366	1.8074
	rs7641973	-0.0419266	0.629362	0.946886	-1.27548	1.19162	0.95894	0.279298	3.29242
	rs838133	-0.203955	0.501104	0.683999	-1.18612	0.778209	0.815499	0.305404	2.17757
	rs9973426	0.527492	0.697958	0.44979	-0.840505	1.89549	1.69468	0.431493	6.6558
	All - Inverse variance weighted	-0.216113	0.189166	0.253267	-0.586879	0.154653	0.805644	0.55606	1.16725
	All - MR Egger	-1.83518	1.13302	0.143951	-4.0559	0.385537	0.159584	0.0173199	1.4704
ukb-b-5779	rs1004787	0.298686	0.244682	0.222195	-0.18089	0.778263	1.34809	0.834527	2.17769
	rs10188314	-0.0311961	0.266397	0.906778	-0.553334	0.490942	0.969285	0.575029	1.63385
	rs10792669	0.431191	0.30212	0.153518	-0.160965	1.02335	1.53909	0.851322	2.78249
	rs11039429	0.100273	0.232043	0.665645	-0.354531	0.555078	1.10547	0.701502	1.74208
	rs11219508	-0.157101	0.331373	0.635434	-0.806591	0.492389	0.854618	0.446377	1.63622
	rs11223617	0.586195	0.230558	0.011006	0.134302	1.03809	1.79714	1.14374	2.82381
	rs11640961	0.249507	0.259451	0.336214	-0.259017	0.758031	1.28339	0.77181	2.13407
	rs11700855	0.437372	0.273888	0.110288	-0.0994482	0.974192	1.54863	0.905337	2.64903
	rs11750777	0.418631	0.359761	0.244572	-0.286501	1.12376	1.51988	0.750887	3.07641
	rs11787216	0.0992444	0.225276	0.659542	-0.342296	0.540785	1.10434	0.710138	1.71735
	rs118134876	0.407758	0.407443	0.316936	-0.390829	1.20635	1.50344	0.676496	3.34125
	rs11940694	0.191476	0.126046	0.128738	-0.0555738	0.438527	1.21104	0.945942	1.55042
	rs12078439	0.300761	0.314944	0.339594	-0.316528	0.918051	1.35089	0.728674	2.50441
	rs12153855	-0.66004	0.381548	0.0836477	-1.40787	0.0877931	0.51683	0.244663	1.09176
	rs1228589	-0.0756662	0.290233	0.794317	-0.644522	0.493189	0.927126	0.524913	1.63753
	rs1229984	-0.0264817	0.14249	0.852563	-0.305762	0.252798	0.973866	0.736562	1.28762
	rs1302808	0.114664	0.163028	0.481846	-0.204871	0.434199	1.1215	0.814752	1.54373
	rs13102973	-0.011863	0.272619	0.965291	-0.546197	0.522471	0.988207	0.579148	1.68619
	rs13135092	0.105627	0.457087	0.817247	-0.790264	1.00152	1.11141	0.453725	2.72241
	rs13178443	0.392446	0.30695	0.201062	-0.209176	0.994068	1.4806	0.811252	2.7022
	rs13390019	-0.142547	0.367599	0.698181	-0.863041	0.577948	0.867147	0.421877	1.78238
	rs1515590	-0.0758022	0.290583	0.794199	-0.645345	0.49374	0.927	0.524482	1.63843
	rs1666658	0.231048	0.300204	0.441516	-0.357352	0.819448	1.25992	0.699526	2.26925
	rs17662759	-0.199622	0.281201	0.477771	-0.750777	0.351532	0.81904	0.472	1.42124
	rs17690703	-0.172174	0.325583	0.596931	-0.810317	0.465968	0.841832	0.444717	1.59356
	rs186347	-0.406236	0.295399	0.169066	-0.985218	0.172746	0.666153	0.373358	1.18856
	rs1937522	0.136328	0.312057	0.662206	-0.475304	0.74796	1.14606	0.621696	2.11269
	rs1991083	-0.391605	0.271029	0.14849	-0.922821	0.139611	0.675971	0.397396	1.14983
	rs2159935	-0.14382	0.284748	0.613503	-0.701927	0.414286	0.866043	0.495629	1.51329
	rs2160935	-0.352914	0.294691	0.231083	-0.930509	0.22468	0.702637	0.394353	1.25192
	rs2193098	0.358007	0.295393	0.225525	-0.220964	0.936978	1.43048	0.801746	2.55226
	rs2244598	0.269659	0.293946	0.358946	-0.306475	0.845793	1.30952	0.736037	2.32982
	rs2411453	0.143526	0.15007	0.338875	-0.150612	0.437663	1.15434	0.860181	1.54908
	rs2453875	-0.330077	0.34644	0.340708	-1.0091	0.348946	0.718869	0.364547	1.41757
	rs2535911	0.720484	0.279152	0.00985224	0.173346	1.26762	2.05543	1.18928	3.5524
	rs2622167	0.154579	0.2937	0.598668	-0.421072	0.730231	1.16717	0.656343	2.07556
	rs262240	0.678532	0.314494	0.030964	0.0621236	1.29494	1.97098	1.06409	3.65078
	rs2717063	-0.309157	0.265135	0.2436	-0.828822	0.210508	0.734065	0.436563	1.2343
	rs28622224	0.516043	0.318077	0.104721	-0.107387	1.13947	1.67538	0.898178	3.12512
	rs28768122	0.24971	0.300443	0.405895	-0.339158	0.838577	1.28365	0.71237	2.31307
	rs28787109	-0.664909	0.347816	0.0559187	-1.34663	0.0168105	0.51432	0.260116	1.01695
	rs2924321	0.0239874	0.280673	0.931893	-0.526132	0.574106	1.02428	0.590886	1.77554
	rs324012	-0.14046	0.297561	0.636901	-0.72368	0.442761	0.868959	0.484964	1.557
	rs34440851	-0.198344	0.275467	0.471509	-0.738259	0.341572	0.820088	0.477945	1.40716
	rs34473884	0.616629	0.307682	0.0450581	0.0135724	1.21969	1.85267	1.01366	3.38613
	rs34631026	0.0411703	0.329774	0.900647	-0.605187	0.687527	1.04203	0.545973	1.98879
	rs34811474	0.0844279	0.311723	0.786512	-0.52655	0.695406	1.08809	0.590639	2.00452
	rs35105141	0.222783	0.206964	0.281732	-0.182866	0.628432	1.24955	0.83288	1.87467
	rs35620248	0.300608	0.254082	0.236764	-0.197393	0.79861	1.35068	0.820868	2.22245
	rs4241258	0.575644	0.350041	0.100073	-0.110438	1.26172	1.77827	0.895442	3.53151
	rs4242715	-0.0730389	0.287355	0.799359	-0.636254	0.490176	0.929565	0.529271	1.6326
	rs4417025	0.2333	0.330082	0.479694	-0.413661	0.880262	1.26276	0.661225	2.41153
	rs4503294	0.0774692	0.293345	0.791711	-0.497486	0.652425	1.08055	0.608057	1.92019
	rs461599	-0.337152	0.274382	0.219159	-0.87494	0.200637	0.7138	0.416887	1.22218
	rs4726481	-0.187015	0.255283	0.463815	-0.687369	0.313339	0.829431	0.502897	1.36799
	rs4800487	-0.103509	0.182608	0.570823	-0.461421	0.254402	0.901668	0.630387	1.28969
	rs489062	0.416744	0.318702	0.190999	-0.207912	1.0414	1.51701	0.812278	2.83318
	rs4916723	-0.390182	0.22037	0.0766309	-0.822108	0.0417429	0.676933	0.439504	1.04263
	rs4968391	0.0502031	0.280495	0.857953	-0.499566	0.599972	1.05148	0.606794	1.82207
	rs5022348	-0.151791	0.260055	0.559431	-0.6615	0.357918	0.859168	0.516077	1.43035
	rs550942	0.621896	0.393424	0.11394	-0.149215	1.39301	1.86246	0.861384	4.02694
	rs56194430	0.0969144	0.355478	0.785137	-0.599822	0.793651	1.10177	0.548909	2.21146
	rs58245127	-0.0837695	0.284474	0.768397	-0.641338	0.473799	0.919643	0.526587	1.60608
	rs58905411	-0.0581281	0.198854	0.770046	-0.447882	0.331626	0.943529	0.63898	1.39323
	rs6030200	-0.313258	0.274635	0.254022	-0.851542	0.225026	0.731061	0.426757	1.25236
	rs613872	-0.0155267	0.320371	0.961346	-0.643455	0.612401	0.984593	0.525474	1.84486
	rs61873510	0.339793	0.284514	0.232363	-0.217854	0.89744	1.40466	0.804243	2.45331
	rs61907308	0.216067	0.365516	0.554434	-0.500345	0.932479	1.24119	0.606322	2.5408
	rs62339673	0.352716	0.30404	0.246009	-0.243203	0.948634	1.42293	0.784113	2.58218
	rs62466318	0.1947	0.263315	0.459653	-0.321398	0.710798	1.21495	0.725135	2.03562
	rs650558	-0.00139472	0.308643	0.996394	-0.606336	0.603546	0.998606	0.545346	1.82859
	rs6727281	-0.08432	0.247005	0.732826	-0.56845	0.39981	0.919137	0.566403	1.49154
	rs6750325	-0.529915	0.319033	0.0967124	-1.15522	0.0953891	0.588655	0.314988	1.10009
	rs71651683	-0.0664847	0.462721	0.885751	-0.973418	0.840448	0.935677	0.37779	2.31741
	rs72768626	0.49584	0.276758	0.0731968	-0.0466056	1.03829	1.64188	0.954464	2.82437
	rs72771070	0.333239	0.210396	0.113225	-0.0791376	0.745616	1.39548	0.923913	2.10774
	rs72787062	0.0549245	0.264575	0.835545	-0.463642	0.573491	1.05646	0.628989	1.77445
	rs7298932	-0.0535226	0.340986	0.875273	-0.721855	0.61481	0.947885	0.48585	1.8493
	rs7302200	0.837278	0.313556	0.00757911	0.222708	1.45185	2.31007	1.24946	4.271
	rs73050128	0.0805213	0.235368	0.73227	-0.3808	0.541843	1.08385	0.683314	1.71917
	rs7330939	-0.0308448	0.261181	0.90599	-0.542759	0.481069	0.969626	0.581143	1.6178
	rs7460106	0.446411	0.277974	0.108286	-0.0984176	0.991239	1.56269	0.90627	2.69457
	rs74679146	0.0352472	0.319429	0.912136	-0.590833	0.661328	1.03588	0.553866	1.93736
	rs7514579	0.485525	0.33088	0.142275	-0.163001	1.13405	1.62503	0.84959	3.10822
	rs76082653	-0.166882	0.327355	0.6102	-0.808498	0.474735	0.8463	0.445527	1.60759
	rs7610856	0.0805016	0.226215	0.721943	-0.36288	0.523883	1.08383	0.69567	1.68857
	rs7948028	0.240358	0.369638	0.51553	-0.484134	0.964849	1.2717	0.616231	2.62439
	rs80292319	-0.450992	0.245693	0.066418	-0.932549	0.0305662	0.636996	0.393549	1.03104
	rs8083110	0.357264	0.312961	0.253637	-0.256139	0.970667	1.42941	0.774034	2.6397
	rs838145	0.0856619	0.251925	0.733834	-0.408111	0.579435	1.08944	0.664905	1.78503
	rs8614	0.173827	0.296295	0.557426	-0.40691	0.754565	1.18985	0.665704	2.12669
	rs9349379	-0.0536399	0.272203	0.843782	-0.587157	0.479878	0.947773	0.555905	1.61588
	rs9372625	0.284556	0.221337	0.198574	-0.149264	0.718377	1.32917	0.861341	2.0511
	rs9403297	-0.204593	0.304397	0.501505	-0.801211	0.392026	0.814979	0.448785	1.47998
	rs9648478	-0.176451	0.312507	0.572326	-0.788964	0.436063	0.83824	0.454315	1.54661
	rs9649581	0.0100646	0.297101	0.972976	-0.572252	0.592382	1.01012	0.564253	1.80829
	rs9814516	0.0734104	0.255289	0.773685	-0.426956	0.573777	1.07617	0.652492	1.77496
	rs9829192	-0.0232218	0.313024	0.940863	-0.636749	0.590306	0.977046	0.529009	1.80454
	rs9906502	0.369955	0.281106	0.188151	-0.181012	0.920922	1.44767	0.834425	2.51161
	rs9912298	0.502642	0.314182	0.109633	-0.113154	1.11844	1.65308	0.893013	3.06007
	All - Inverse variance weighted	0.086197	0.0277538	0.00189784	0.0317995	0.140594	1.09002	1.03231	1.15096
	All - MR Egger	0.063381	0.0962852	0.511912	-0.125338	0.2521	1.06543	0.882199	1.28672
ukb-b-6066	rs10273455	-0.844697	0.452134	0.0617282	-1.73088	0.0414866	0.429688	0.177128	1.04236
	rs10741694	-0.168752	0.395714	0.669781	-0.944352	0.606848	0.844719	0.388932	1.83464
	rs10752269	-0.331777	0.427906	0.438132	-1.17047	0.506918	0.717647	0.31022	1.66017
	rs10764990	-0.414579	0.433779	0.339205	-1.26479	0.435628	0.660618	0.2823	1.54593
	rs1078032	0.359323	0.444531	0.418906	-0.511957	1.2306	1.43236	0.599321	3.4233
	rs11022752	0.37182	0.439427	0.397471	-0.489457	1.2331	1.45037	0.612959	3.43184
	rs1156588	-0.400775	0.404972	0.322352	-1.19452	0.39297	0.669801	0.30285	1.48137
	rs11587444	-0.0641104	0.382368	0.866845	-0.813551	0.68533	0.937901	0.443281	1.98443
	rs11768350	0.136328	0.367193	0.710436	-0.58337	0.856026	1.14606	0.558015	2.35379
	rs12591786	-0.0567091	0.479107	0.905779	-0.995758	0.88234	0.944869	0.369443	2.41655
	rs13282783	0.0334605	0.396558	0.932756	-0.743793	0.810713	1.03403	0.475308	2.24951
	rs1481012	-0.618405	0.382861	0.106263	-1.36881	0.132002	0.538803	0.254409	1.14111
	rs149805207	0.145686	0.264035	0.581108	-0.371823	0.663194	1.15683	0.689477	1.94098
	rs17245213	-0.094684	0.4724	0.841143	-1.02059	0.83122	0.90966	0.360383	2.29612
	rs17576658	0.392334	0.468541	0.402395	-0.526007	1.31067	1.48043	0.59096	3.70868
	rs17685	-0.407151	0.235202	0.0834393	-0.868147	0.0538448	0.665544	0.419729	1.05532
	rs2117137	0.335569	0.407474	0.410204	-0.46308	1.13422	1.39874	0.629342	3.10874
	rs2279844	0.128413	0.45659	0.778524	-0.766504	1.02333	1.13702	0.464634	2.78244
	rs2351187	0.48392	0.440301	0.271739	-0.379069	1.34691	1.62242	0.684498	3.84552
	rs2472297	0.212564	0.114262	0.0628399	-0.0113893	0.436518	1.23685	0.988675	1.54731
	rs2478875	0.341369	0.320167	0.286324	-0.286159	0.968897	1.40687	0.751143	2.63504
	rs2645929	0.0176769	0.494512	0.971485	-0.951567	0.986921	1.01783	0.386135	2.68296
	rs34619	0.0160808	0.455071	0.971811	-0.875858	0.908019	1.01621	0.416505	2.47941
	rs4410790	-0.0566426	0.137516	0.680415	-0.326175	0.212889	0.944932	0.721679	1.23725
	rs4418728	-0.200425	0.449309	0.655544	-1.08107	0.680221	0.818383	0.339232	1.97431
	rs4808193	0.107391	0.40734	0.792058	-0.690997	0.905778	1.11337	0.501076	2.47386
	rs4817505	0.0514827	0.353828	0.884314	-0.64202	0.744986	1.05283	0.526228	2.10641
	rs512404	0.291776	0.447176	0.514087	-0.584688	1.16824	1.3388	0.55728	3.21633
	rs56188862	0.230412	0.346839	0.506486	-0.449393	0.910218	1.25912	0.638015	2.48486
	rs57462170	0.54433	0.393781	0.166874	-0.22748	1.31614	1.72345	0.796538	3.729
	rs57631352	0.73371	0.425863	0.0849102	-0.100981	1.5684	2.08279	0.903951	4.79897
	rs6829	0.144298	0.452747	0.749941	-0.743086	1.03168	1.15523	0.475644	2.80578
	rs72797284	-0.190541	0.379351	0.61547	-0.934069	0.552987	0.826512	0.392952	1.73844
	rs7757102	0.426591	0.450098	0.343244	-0.455601	1.30878	1.53203	0.634067	3.70167
	rs7999399	-0.489715	0.462679	0.289858	-1.39657	0.417136	0.612801	0.247445	1.51761
	rs962242	0.451898	0.428792	0.291934	-0.388533	1.29233	1.57129	0.678051	3.64126
	rs9624470	0.116033	0.210522	0.581519	-0.29659	0.528656	1.12303	0.743348	1.69665
	rs9648476	-0.138166	0.440321	0.753685	-1.0012	0.724864	0.870954	0.36744	2.06445
	rs977474	-0.131904	0.435811	0.762147	-0.986092	0.722285	0.876426	0.373032	2.05913
	rs9937354	-0.462499	0.37796	0.221076	-1.2033	0.278302	0.629708	0.300202	1.32089
	All - Inverse variance weighted	0.0439734	0.0508413	0.387085	-0.0556755	0.143622	1.04495	0.945846	1.15445
	All - MR Egger	0.113033	0.111179	0.315737	-0.104878	0.330945	1.11967	0.900434	1.39228
ukb-b-6324	rs10454812	-0.260237	0.418757	0.534303	-1.081	0.560527	0.770869	0.339256	1.7516
	rs11887120	0.0823412	0.444128	0.852915	-0.788149	0.952832	1.08583	0.454686	2.59304
	rs11894162	-0.629262	0.438657	0.151425	-1.48903	0.230507	0.532985	0.225591	1.25924
	rs1422192	-0.308996	0.480839	0.520471	-1.25144	0.633448	0.734183	0.286092	1.8841
	rs2029401	0.562646	0.366256	0.124486	-0.155215	1.28051	1.75531	0.856231	3.59847
	rs203319	-0.685806	0.367009	0.0616734	-1.40514	0.0335313	0.503684	0.245332	1.0341
	rs2873054	-0.0279164	0.379811	0.941408	-0.772346	0.716513	0.97247	0.461928	2.04728
	rs34241936	-0.513949	0.419914	0.220975	-1.33698	0.309083	0.598129	0.262637	1.36218
	rs3762621	0.0034274	0.476008	0.994255	-0.929548	0.936403	1.00343	0.394732	2.55079
	rs4077924	-0.662711	0.467334	0.156171	-1.57869	0.253264	0.515452	0.206246	1.28822
	rs4240672	0.436121	0.319491	0.172237	-0.190081	1.06232	1.5467	0.826892	2.89309
	rs6010651	-0.248649	0.438624	0.570793	-1.10835	0.611054	0.779854	0.330103	1.84237
	rs6484504	-0.0224357	0.357641	0.94998	-0.723412	0.678541	0.977814	0.485094	1.971
	rs6765179	0.0893129	0.422807	0.832701	-0.739388	0.918014	1.09342	0.477406	2.50431
	rs6786550	-0.015934	0.438012	0.970981	-0.874438	0.84257	0.984192	0.417096	2.32233
	rs6961970	-0.257039	0.449677	0.567588	-1.13841	0.624328	0.773338	0.32033	1.86699
	rs7531118	0.388097	0.380118	0.307259	-0.356934	1.13313	1.47417	0.699819	3.10535
	rs77165542	0.145761	0.599414	0.807872	-1.02909	1.32061	1.15692	0.357332	3.74571
	rs8096167	-0.0813467	0.477032	0.864596	-1.01633	0.853636	0.921874	0.361921	2.34817
	rs838133	-0.116862	0.287121	0.683999	-0.679618	0.445895	0.889708	0.50681	1.56189
	rs9809856	-0.791861	0.396602	0.0458674	-1.5692	-0.0145201	0.453001	0.208211	0.985585
	All - Inverse variance weighted	-0.113082	0.0884162	0.200904	-0.286378	0.0602132	0.893077	0.750979	1.06206
	All - MR Egger	-0.0922298	0.433696	0.833857	-0.942274	0.757814	0.911896	0.389741	2.13361
ukb-b-6500	rs113505885	0.162696	0.305088	0.593843	-0.435276	0.760668	1.17668	0.647086	2.13971
	rs117404891	1.04107	0.968908	0.28261	-0.857993	2.94013	2.83223	0.424012	18.9182
	rs144765548	0.50448	0.538087	0.348479	-0.55017	1.55913	1.65612	0.576852	4.75468
	rs185371399	0.652331	1.07079	0.54239	-1.44643	2.75109	1.92001	0.23541	15.6597
	All - Inverse variance weighted	0.320314	0.248954	0.19822	-0.167636	0.808264	1.37756	0.845662	2.24401
	All - MR Egger	-0.279368	1.85088	0.893873	-3.90709	3.34835	0.756261	0.0200989	28.4559
ukb-b-8006	rs1051730	-0.440068	0.514099	0.391998	-1.4477	0.567566	0.643992	0.23511	1.76397
	rs1256436	0.452177	0.525107	0.389176	-0.577033	1.48139	1.57173	0.561562	4.39904
	rs2426440	0.180589	0.557567	0.746024	-0.912243	1.27342	1.19792	0.401622	3.57305
	rs2565017	0.882076	0.499066	0.0771524	-0.0960936	1.86024	2.41591	0.908379	6.42531
	rs2965200	0.060173	0.57519	0.916682	-1.0672	1.18755	1.06202	0.34397	3.27902
	rs7829800	-0.104851	0.527171	0.842346	-1.13811	0.928403	0.900459	0.320426	2.53047
	rs9923768	-0.292981	0.50305	0.560291	-1.27896	0.692997	0.746037	0.278327	1.9997
	rs9997448	0.494099	0.527085	0.348543	-0.538987	1.52719	1.63902	0.583339	4.6052
	All - Inverse variance weighted	0.156958	0.186294	0.399491	-0.208178	0.522095	1.16995	0.812063	1.68555
	All - MR Egger	-1.6974	4.65259	0.727754	-10.8165	7.42169	0.18316	2.00661e-05	1671.85
ukb-b-8089	rs10156602	-1.11052	0.489271	0.0232232	-2.06949	-0.151548	0.329388	0.12625	0.859377
	rs10161952	-0.334818	0.579343	0.563313	-1.47033	0.800694	0.715468	0.22985	2.22709
	rs12550717	-0.0173907	0.606188	0.977113	-1.20552	1.17074	0.98276	0.299537	3.22437
	rs12629972	0.303515	0.460431	0.50977	-0.598931	1.20596	1.35461	0.549399	3.33996
	rs1816263	-0.457847	0.629102	0.466749	-1.69089	0.775192	0.632644	0.184356	2.17101
	rs2052063	-0.979552	0.559691	0.08009	-2.07655	0.117443	0.375479	0.125362	1.12462
	rs2102738	-0.394217	0.560956	0.482206	-1.49369	0.705257	0.674208	0.224542	2.02437
	rs2252508	0.505909	0.581614	0.38439	-0.634055	1.64587	1.65849	0.530436	5.18553
	rs2844672	-1.27875	0.562965	0.0231193	-2.38216	-0.175339	0.278385	0.0923508	0.839172
	rs28450747	0.539316	0.654064	0.40962	-0.742649	1.82128	1.71483	0.475852	6.17977
	rs28711392	-0.278278	0.4927	0.572209	-1.24397	0.687414	0.757087	0.288238	1.98857
	rs34155012	-1.38486	0.667483	0.0380098	-2.69313	-0.0765932	0.250359	0.0676691	0.926267
	rs4851029	-0.0389185	0.518722	0.940193	-1.05561	0.977778	0.961829	0.347979	2.65854
	rs838133	-0.190112	0.467092	0.683999	-1.10561	0.725388	0.826867	0.331008	2.06553
	All - Inverse variance weighted	-0.350567	0.160828	0.0292749	-0.665789	-0.0353444	0.704289	0.513868	0.965273
	All - MR Egger	-0.0542955	1.79621	0.976382	-3.57486	3.46627	0.947152	0.0280192	32.0172
